# Supplementary material for: Tagging active neurons by soma-targeted Cal-Light
Source: Nat Commun. 2022 Dec 12;13:7692. doi: 10.1038/s41467-022-35406-y (PMC9744738; doi:10.1038/s41467-022-35406-y)
Supplement: Supplementary file 4 — Supplementary Table 1 [file 41467_2022_35406_MOESM4_ESM.xlsx]

## Sheet: Tables
	Table 1 Two-tailed Pearson Correlation for Cultured Neuron (related to Fig. 1h)
		Dark-TTX	Dark-BIC	Blue-TTX	Blue-Bic
	ST-Kv2.1	0.10346	0.21993	0.13303	0.11002
	ST-KA2	-0.01705	0.29293	0.222	0.01199
	Table 2 P value for Culture d Neuron (related to Fig. 1h)
		Dark-TTX	Dark-BIC	Blue-TTX	Blue-Bic
	ST-Kv2.1	0.07859	7e-05	0.03947	0.06602
	ST-KA2	0.77632	< 0.00001	0.00024	0.83612
	Table 3 Two tailed Pearson Correlation for Slice Culture (related to Fig. 1k)
		Dark-TTX	Dark-BIC	Blue-TTX	Blue-Bic
	ST-Kv2.1	0.00042	-0.05128	-0.02235	0.00738
	ST-KA2	0.24405	0.15772	0.48039	0.36798
	Table 4 P value for Slice Culture (related to Fig. 1k)
		Dark-TTX	Dark-BIC	Blue-TTX	Blue-Bic
	ST-Kv2.1	0.99591	0.40129	0.75342	0.90217
	ST-KA2	4e-05	0.00664	< 0.00001	< 0.00001
