# Supplementary material for: Tagging active neurons by soma-targeted Cal-Light
Source: Nat Commun. 2022 Dec 12;13:7692. doi: 10.1038/s41467-022-35406-y (PMC9744738; doi:10.1038/s41467-022-35406-y)
Supplement: Supplementary file 5 — Source data file [file 41467_2022_35406_MOESM5_ESM.xlsx]

## Sheet: Fig. 1c
	Figure 1c
			OG-Cal	OG-Cal_SE	ST-Kv2.1	ST-Kv2.1_SE	ST-KA2	ST-KA2_SE
		Soma (um)	1	1	1	1	1	1
		10	0.66151	0.07399	0.38653	0.06258	0.30782	0.02566
		20	0.55914	0.04759	0.26738	0.03969	0.24048	0.02382
		30	0.43931	0.04686	0.23666	0.03523	0.19041	0.01663
		40	0.37338	0.05844	0.21978	0.02956	0.18229	0.02291
		50	0.34631	0.04479	0.16373	0.02681	0.17769	0.01858
		60	0.26556	0.03257	0.15801	0.0226	0.14886	0.01779
		70	0.24488	0.04219	0.1305	0.0153	0.11079	0.01262
		80	0.235112	0.04462	0.13517	0.02224	0.10613	0.0128
		90	0.21887	0.04331	0.11954	0.02486	0.09068	0.01117
		100	0.17926	0.02035	0.09831	0.01654	0.0738	0.00852

## Sheet: Fig. 1g
in vitro Original Cal-Light				OG-Cal					in vitro Cal-Light ST-Kv2.1				Kv2.1					in vitro Cal-Light ST-KA2				KA2
[Dissociate Culture] OG-Cal				Dark-TTX	Dark-BIC	Blue-TTX	Blue-BIC		[Dissociate Culture] Cal-ST (Kv2.1)				Dark-TTX	Dark-BIC	Blue-TTX	Blue-BIC		[Dissociate Culture] Cal-ST (KA2)				Dark-TTX	Dark-BIC	Blue-TTX	Blue-BIC
Average of total G/R									Average of total G/R									Average of total G/R
				0.0125668	0.0277167	0.01376	0.05872						0.01314	0.01098	0.0161	0.0279454						0.01165	0.00902	0.01273	0.01148
				0.0202528	0.0341006	0.02185	0.07041						0.01357	0.01131	0.01636	0.0282759						0.01212	0.01015	0.01299	0.07026
				0.025572	0.0341511	0.02566	0.0729						0.01532	0.01133	0.01643	0.0312108						0.01341	0.01023	0.01301	0.07054
OG-DarkTTX				0.0268392	0.0354074	0.02697	0.08179		Kv2.1-DarkTTX				0.01571	0.01138	0.01653	0.040559		KA2-DarkTTX				0.01428	0.01091	0.01306	0.07074
OG-DarkBIC				0.0277668	0.0355302	0.03	0.08564		Kv2.1-DarkBIC				0.01694	0.01246	0.01683	0.0437853		KA2-DarkBIC				0.01457	0.01093	0.01319	0.0709
OG-BlueTTX				0.0284281	0.0366182	0.03358	0.08991		Kv2.1-BlueTTX				0.01811	0.01253	0.01685	0.0465391		KA2-BlueTTX				0.01535	0.01112	0.01346	0.07201
OG-BlueBIC				0.0298765	0.036734	0.0352	0.09149		Kv2.1-BlueBIC				0.01869	0.01346	0.01687	0.0467969		KA2-BlueBIC				0.01597	0.01127	0.01363	0.07298
				0.0300752	0.0372572	0.03585	0.09153						0.01875	0.01362	0.01711	0.0521837						0.01608	0.01226	0.01368	0.07431
				0.0311948	0.0382428	0.03736	0.09391						0.01919	0.01386	0.01721	0.0525311						0.01629	0.01234	0.01473	0.0756
				0.0325929	0.0390045	0.03884	0.09394						0.02069	0.01388	0.01725	0.0527639						0.01662	0.0124	0.01496	0.08468
				0.0331627	0.0411448	0.03925	0.09667						0.02102	0.01399	0.01737	0.0544237						0.01755	0.01258	0.01567	0.08596
				0.033276	0.0412937	0.03931	0.09908						0.02119	0.0143	0.01738	0.0545845						0.01763	0.01268	0.01569	0.09438
				0.0339476	0.0415314	0.04019	0.1019						0.0212	0.01439	0.01787	0.057						0.01783	0.01273	0.01581	0.10077
				0.0343486	0.0416446	0.04239	0.10273						0.02128	0.0146	0.01795	0.0599444						0.01784	0.01275	0.01665	0.10843
				0.0343763	0.0421525	0.04244	0.10457						0.02192	0.01493	0.01807	0.0605271						0.01807	0.01297	0.01691	0.10936
				0.035812	0.0428707	0.04465	0.10592						0.02207	0.01497	0.01817	0.0606154						0.01829	0.01326	0.01706	0.11094
				0.0369122	0.0433537	0.0453	0.10675						0.0222	0.01551	0.01821	0.0615642						0.01857	0.01377	0.01761	0.11245
				0.0375484	0.0437976	0.04543	0.10715						0.02221	0.01563	0.0183	0.0622587						0.01891	0.01417	0.01781	0.11271
				0.0380417	0.0439608	0.04545	0.1081						0.0224	0.01589	0.01836	0.0626331						0.0192	0.01432	0.01789	0.11434
				0.0380975	0.044469	0.04553	0.1082						0.02271	0.02419	0.01848	0.0629037						0.01928	0.01438	0.01795	0.11677
				0.0391667	0.0445353	0.0458	0.10851						0.02281	0.02434	0.01852	0.063122						0.01942	0.01442	0.01826	0.11739
				0.0395499	0.0446064	0.04595	0.10937						0.02284	0.02467	0.01863	0.0631274						0.01957	0.01462	0.01894	0.11857
				0.0396779	0.0447763	0.04609	0.1125						0.02306	0.02473	0.01872	0.0633598						0.01961	0.01472	0.01902	0.11946
				0.0397614	0.0450536	0.0464	0.11306						0.02308	0.02483	0.0246	0.0640725						0.01965	0.01483	0.01906	0.1196
				0.0402221	0.0452078	0.04641	0.11379						0.02317	0.02508	0.02668	0.0656208						0.01968	0.01492	0.01919	0.1215
				0.0402542	0.0452601	0.04682	0.11382						0.02323	0.02512	0.02746	0.0659515						0.01969	0.0154	0.01929	0.12224
				0.0402553	0.0459625	0.04712	0.11579						0.02328	0.02539	0.02755	0.0665449						0.01976	0.01639	0.01943	0.12375
				0.040406	0.0465095	0.04713	0.11608						0.02352	0.02546	0.02782	0.0677883						0.01983	0.01659	0.0195	0.12418
				0.0405	0.0465309	0.04763	0.1162						0.02389	0.02547	0.02853	0.0681535						0.01986	0.01728	0.01971	0.1244
				0.0405054	0.0469034	0.048	0.11685						0.02391	0.02551	0.02873	0.0684151						0.01986	0.01774	0.01972	0.12521
				0.0406004	0.0474077	0.04816	0.11704						0.02395	0.02554	0.02896	0.0696925						0.02	0.01809	0.01986	0.12559
				0.0407911	0.0481898	0.04817	0.11715						0.02449	0.02558	0.02945	0.0699564						0.02007	0.01813	0.01993	0.12656
				0.0409467	0.0485091	0.04844	0.11821						0.02457	0.02563	0.02989	0.0711769						0.02012	0.01836	0.02015	0.12728
				0.0410315	0.0486637	0.04868	0.11898						0.02462	0.02572	0.03049	0.0726486						0.02019	0.01839	0.02026	0.12749
				0.0413295	0.0487201	0.04877	0.12239						0.02469	0.02576	0.03057	0.0735245						0.02045	0.01847	0.02042	0.12886
				0.0414284	0.0490738	0.04899	0.1229						0.02499	0.02576	0.03088	0.0735377						0.02069	0.01853	0.02061	0.12986
				0.041759	0.0492827	0.04992	0.12317						0.02503	0.02586	0.03155	0.0748233						0.0207	0.01863	0.02069	0.13018
				0.0418009	0.0497603	0.0503	0.12325						0.02555	0.02609	0.03218	0.0750267						0.02079	0.01897	0.02079	0.13029
				0.0423537	0.0513842	0.05077	0.12503						0.02559	0.02609	0.03222	0.0757948						0.0209	0.019	0.0209	0.13052
				0.0427201	0.0516432	0.05087	0.1262						0.02583	0.02623	0.03232	0.0776723						0.02095	0.01908	0.02128	0.13507
				0.0428182	0.0519674	0.05101	0.12646						0.02615	0.0263	0.03314	0.0794881						0.02118	0.01964	0.02177	0.13516
				0.0431139	0.0521211	0.05138	0.12769						0.02702	0.02657	0.03381	0.0806111						0.02121	0.01968	0.0218	0.13534
				0.0432105	0.0521993	0.05163	0.12776						0.02704	0.02671	0.03431	0.0808439						0.02131	0.0197	0.02199	0.13578
				0.0432807	0.0529407	0.05166	0.12913						0.02706	0.02674	0.03434	0.081246						0.02133	0.01971	0.02209	0.13743
				0.0433319	0.0529921	0.0524	0.12956						0.02707	0.02694	0.03524	0.0822045						0.02134	0.01983	0.02228	0.13747
				0.0433953	0.0531004	0.05276	0.13046						0.02715	0.02702	0.03608	0.082427						0.02158	0.01992	0.02269	0.13751
				0.043536	0.0532604	0.05292	0.13053						0.0275	0.02722	0.037	0.0829046						0.0217	0.01992	0.02281	0.13771
				0.0436279	0.0533928	0.05299	0.13068						0.02765	0.02802	0.03701	0.0829587						0.02188	0.02006	0.023	0.13787
				0.0442466	0.0534191	0.05341	0.13069						0.03731	0.02807	0.03731	0.0829901						0.02198	0.02007	0.02303	0.1379
				0.0445895	0.0537261	0.05349	0.13094						0.03753	0.02813	0.03753	0.0833094						0.02208	0.0204	0.02306	0.13947
				0.0453505	0.0539865	0.05354	0.13218						0.03758	0.02903	0.03758	0.0834658						0.02217	0.02046	0.02307	0.13967
				0.0456459	0.0541346	0.05363	0.13323						0.03794	0.02917	0.03794	0.0838584						0.02267	0.02048	0.02315	0.14056
				0.0456482	0.0542432	0.05373	0.13648						0.0382	0.02957	0.0382	0.0841327						0.02269	0.02055	0.02362	0.14163
				0.045692	0.0544053	0.05384	0.13774						0.03821	0.0316	0.03821	0.0844656						0.02282	0.02061	0.02386	0.14264
				0.0459005	0.0550348	0.0541	0.13809						0.03826	0.03193	0.03826	0.0846102						0.02316	0.02079	0.024	0.14451
				0.0462425	0.05506	0.05426	0.13811						0.03831	0.03415	0.03831	0.0856847						0.02316	0.02084	0.02415	0.14546
				0.0466198	0.0551135	0.05557	0.13814						0.03832	0.03553	0.03832	0.0857754						0.02327	0.02094	0.02427	0.14582
				0.0466825	0.0551856	0.05564	0.13965						0.03857	0.04153	0.03857	0.0863249						0.0234	0.02172	0.02459	0.14883
				0.046941	0.0551992	0.05603	0.13988						0.03881	0.04164	0.03881	0.0866694						0.02342	0.02186	0.02464	0.14961
				0.0469726	0.0555091	0.05622	0.14011						0.03883	0.04249	0.03883	0.0867532						0.02346	0.02207	0.02476	0.15728
				0.0473745	0.0555146	0.05622	0.14165						0.03935	0.04396	0.03935	0.0872501						0.02351	0.0221	0.02485	0.16044
				0.0474374	0.0555815	0.05642	0.14167						0.03951	0.04598	0.03951	0.0876055						0.02355	0.02246	0.02493	0.16124
				0.0476894	0.0561046	0.0566	0.14252						0.03974	0.04686	0.03974	0.0883518						0.02392	0.02247	0.02539	0.16148
				0.0477168	0.0561089	0.05697	0.14368						0.03979	0.05034	0.03979	0.0893612						0.02407	0.02252	0.0255	0.16582
				0.0477603	0.0561213	0.05732	0.14441						0.0398	0.05206	0.0398	0.0900284						0.02413	0.02282	0.02559	0.16709
				0.0479988	0.0562128	0.05737	0.14538						0.04001	0.05636	0.04001	0.0905468						0.02416	0.02354	0.02566	0.17209
				0.0485086	0.0563627	0.05775	0.14539						0.04042	0.05771	0.04042	0.0907925						0.02429	0.02384	0.02566	0.17555
				0.0490101	0.0567293	0.05777	0.14612						0.04062	0.05849	0.04062	0.0910899						0.02442	0.02441	0.02569	0.17558
				0.0490935	0.05689	0.05803	0.14712						0.04103	0.05859	0.04103	0.0919177						0.02444	0.02459	0.02577	0.17637
				0.0500921	0.0570068	0.05813	0.14743						0.04113	0.05967	0.04113	0.0931109						0.02458	0.02509	0.0258	0.18003
				0.0501247	0.0570409	0.05834	0.14805						0.04176	0.0601	0.04176	0.0931203						0.02467	0.02532	0.02585	0.18159
				0.0502251	0.0571338	0.05854	0.14806						0.04181	0.06142	0.04181	0.0934729						0.02495	0.02577	0.02603	0.18261
				0.0504454	0.0574137	0.05858	0.15017						0.04194	0.06147	0.04194	0.0967098						0.02504	0.02651	0.02626	0.18377
				0.0505441	0.057703	0.05891	0.15093						0.04241	0.06178	0.04241	0.0973683						0.02509	0.02653	0.0267	0.18589
				0.0506349	0.0577261	0.05911	0.15172						0.04271	0.06274	0.04271	0.0994767						0.02514	0.02721	0.02692	0.18621
				0.0509639	0.0578449	0.05982	0.15207						0.04278	0.06373	0.04278	0.0997097						0.02546	0.02757	0.027	0.18657
				0.0509884	0.057948	0.06013	0.15254						0.0428	0.06441	0.0428	0.101967						0.02551	0.02819	0.02734	0.18691
				0.0514465	0.0582648	0.06048	0.15313						0.04296	0.06632	0.04296	0.102496						0.02555	0.02829	0.02775	0.18763
				0.0520501	0.0584714	0.06067	0.15499						0.04411	0.06646	0.04411	0.102756						0.02575	0.02904	0.02787	0.19031
				0.0522087	0.0585126	0.06072	0.15527						0.04436	0.06672	0.04436	0.103799						0.02577	0.02916	0.02789	0.19101
				0.052365	0.0587689	0.06081	0.15598						0.04485	0.06706	0.04485	0.103966						0.0258	0.02921	0.02822	0.19251
				0.0528073	0.0588139	0.0609	0.15609						0.04488	0.06789	0.04488	0.105505						0.02586	0.03022	0.02859	0.19289
				0.0528589	0.0588284	0.06101	0.15755						0.0454	0.06809	0.0454	0.10871						0.02614	0.03093	0.02895	0.19549
				0.0530421	0.0589953	0.06108	0.15784						0.04575	0.06826	0.04575	0.109098						0.02644	0.03236	0.02921	0.19644
				0.0530861	0.0593312	0.06117	0.15807						0.04627	0.06828	0.04627	0.111509						0.02659	0.03322	0.0296	0.19658
				0.0531143	0.0593483	0.06166	0.15862						0.04641	0.06975	0.04641	0.111586						0.02665	0.03324	0.02981	0.19728
				0.0531825	0.0594095	0.0618	0.15936						0.04655	0.07074	0.04655	0.113196						0.02666	0.03349	0.03015	0.19848
				0.053637	0.0595111	0.0618	0.15953						0.04688	0.071	0.04688	0.114881						0.02717	0.0338	0.03018	0.19859
				0.0537971	0.0596187	0.0618	0.15991						0.04866	0.07177	0.04866	0.115175						0.02725	0.03479	0.03061	0.19884
				0.0538072	0.0596271	0.06204	0.16116						0.04886	0.07192	0.04886	0.115459						0.02739	0.04034	0.03172	0.19963
				0.0538521	0.0599675	0.06211	0.16149						0.04902	0.07209	0.04902	0.115603						0.0274	0.04602	0.03185	0.20048
				0.0540007	0.0601681	0.06212	0.16174						0.0492	0.07234	0.0492	0.118056						0.02746	0.04669	0.03186	0.20121
				0.0541693	0.0602189	0.06237	0.16184						0.04947	0.07244	0.04947	0.12071						0.02755	0.04862	0.03193	0.20121
				0.0542662	0.0603813	0.06251	0.16189						0.0497	0.07304	0.0497	0.125277						0.02767	0.04937	0.03201	0.20134
				0.0544574	0.0605047	0.06273	0.1619						0.04999	0.07307	0.04999	0.126063						0.02777	0.04964	0.03233	0.20218
				0.0549523	0.060537	0.06277	0.16214						0.05113	0.07337	0.05113	0.128729						0.02809	0.04988	0.03256	0.20229
				0.054969	0.0606966	0.06305	0.16223						0.05119	0.07379	0.05119	0.133388						0.02852	0.051	0.03263	0.20319
				0.0550334	0.0607992	0.0631	0.16234						0.05153	0.07379	0.05153	0.134689						0.0286	0.05106	0.03503	0.20346
				0.0553133	0.06083	0.06316	0.16252						0.0516	0.07423	0.0516	0.144113						0.02877	0.05329	0.03561	0.20497
				0.0553251	0.0610769	0.06332	0.16307						0.05169	0.07452	0.05169	0.152366						0.02878	0.05498	0.03562	0.2055
				0.0553689	0.0613397	0.06334	0.16315						0.05179	0.07479	0.05179	0.156897						0.02886	0.05524	0.03685	0.20619
				0.0554391	0.0614764	0.06335	0.16335						0.05182	0.07501	0.05182	0.158477						0.02915	0.0562	0.03706	0.20883
				0.0558201	0.061723	0.06405	0.16357						0.05183	0.07541	0.05183	0.160177						0.02925	0.05674	0.03802	0.20914
				0.0565702	0.0617832	0.06438	0.16369						0.05236	0.07546	0.05236	0.170463						0.02972	0.05752	0.03832	0.21004
				0.0566317	0.0619033	0.06466	0.16374						0.05381	0.07557	0.05381	0.172166						0.03039	0.05805	0.03833	0.21009
				0.0566834	0.0619135	0.06505	0.16424						0.05566	0.07568	0.05566	0.173329						0.03054	0.05852	0.03884	0.21203
				0.0567427	0.0623385	0.06505	0.16467						0.05567	0.07623	0.05567	0.173622						0.03058	0.0586	0.0397	0.21304
				0.0569962	0.0624147	0.06559	0.16499						0.05589	0.07623	0.05589	0.173779						0.03129	0.05878	0.04116	0.21402
				0.0570192	0.0626872	0.06564	0.16513						0.05617	0.07636	0.05617	0.179266						0.03157	0.05926	0.04125	0.21464
				0.0570243	0.06275	0.06592	0.16514						0.05712	0.07724	0.05712	0.180762						0.03169	0.05961	0.04136	0.21467
				0.0571525	0.0628696	0.06604	0.16569						0.05715	0.07726	0.05715	0.18326						0.03233	0.05971	0.04223	0.21526
				0.0571843	0.0629227	0.06623	0.16585						0.0581	0.07756	0.0581	0.190762						0.03273	0.06017	0.04429	0.21592
				0.0571882	0.0629866	0.06634	0.16682						0.05844	0.07799	0.05844	0.192358						0.03277	0.06036	0.04606	0.21723
				0.0575664	0.0633057	0.06636	0.16684						0.06167	0.078	0.06167	0.192523						0.03281	0.06062	0.04843	0.21886
				0.0578585	0.0633665	0.0665	0.16686						0.06258	0.0785	0.06258	0.195869						0.03381	0.06097	0.05287	0.21941
				0.0582688	0.0637729	0.06656	0.16736						0.06604	0.07897	0.06604	0.196949						0.03471	0.06106	0.05435	0.21955
				0.0583905	0.0638462	0.06656	0.16749						0.07658	0.07913	0.07658	0.197677						0.0363	0.06109	0.05928	0.21967
				0.0585716	0.0644982	0.06668	0.16807						0.08031	0.07946	0.08031	0.1977						0.03644	0.06248	0.05976	0.2199
				0.0586007	0.0645924	0.06733	0.16828						0.08267	0.08012	0.08267	0.198852						0.04125	0.06261	0.06039	0.22077
				0.0586166	0.0647829	0.06761	0.16878						0.08292	0.08026	0.08292	0.20108						0.04213	0.06293	0.06039	0.22094
				0.0586288	0.0649837	0.06784	0.1694						0.08323	0.08077	0.08323	0.201357						0.04335	0.06301	0.06142	0.22213
				0.0588022	0.0653623	0.06808	0.17251						0.08748	0.08086	0.08748	0.201522						0.04463	0.06324	0.06154	0.22434
				0.0590504	0.0657387	0.06822	0.1728						0.08864	0.08145	0.08864	0.205238						0.04512	0.06335	0.06158	0.22507
				0.0591012	0.0658186	0.06866	0.1734						0.09112	0.0815	0.09112	0.207103						0.04675	0.0637	0.0624	0.22514
				0.0591509	0.0658754	0.06877	0.17455						0.09177	0.08181	0.09177	0.214411						0.05041	0.06389	0.06284	0.22821
				0.0592061	0.0660458	0.06894	0.17514						0.09202	0.08223	0.09202	0.215236						0.05231	0.06414	0.06368	0.2287
				0.0594458	0.0661145	0.06906	0.17764						0.09335	0.08224	0.09335	0.217243						0.05323	0.06415	0.06384	0.23052
				0.0595692	0.0661238	0.06936	0.17795						0.09411	0.08273	0.09411	0.219429						0.05338	0.06415	0.06401	0.2315
				0.0599446	0.0663222	0.06957	0.17833						0.09486	0.08278	0.09486	0.222981						0.05343	0.06448	0.06453	0.2315
				0.0600078	0.0663625	0.06972	0.17925						0.09575	0.08287	0.09575	0.22578						0.05396	0.06455	0.06462	0.23258
				0.0603854	0.0666265	0.06979	0.17951						0.09874	0.08322	0.09874	0.22593						0.05409	0.0646	0.06483	0.23319
				0.0603967	0.0668127	0.07002	0.17984						0.09917	0.08427	0.09917	0.22684						0.05483	0.06464	0.06534	0.2353
				0.0605362	0.066878	0.07008	0.18054						0.10065	0.0846	0.10065	0.229188						0.05507	0.06486	0.06547	0.23656
				0.0610655	0.0673738	0.0701	0.18186						0.10108	0.08466	0.10108	0.229364						0.05627	0.06529	0.06606	0.23659
				0.061502	0.0676392	0.07013	0.18207						0.10124	0.08476	0.10124	0.229473						0.05651	0.06545	0.06788	0.23812
				0.0617659	0.0677531	0.07019	0.18251						0.1014	0.08624	0.1014	0.231149						0.05654	0.06569	0.06799	0.23871
				0.0617733	0.0678581	0.07092	0.18481						0.10203	0.08644	0.10203	0.231805						0.05739	0.06577	0.06827	0.23974
				0.0622857	0.0682792	0.07128	0.18647						0.10221	0.08646	0.10221	0.23209						0.05744	0.06645	0.06878	0.24038
				0.0626335	0.0683706	0.07132	0.18786						0.10236	0.08731	0.10236	0.232404						0.05749	0.06696	0.06884	0.24201
				0.0627018	0.0684116	0.07169	0.18807						0.10275	0.08733	0.10275	0.232507						0.059	0.06717	0.06898	0.24263
				0.0627229	0.0684178	0.07193	0.18985						0.10289	0.08768	0.10289	0.232513						0.05913	0.0676	0.07146	0.24556
				0.0628502	0.0686372	0.07209	0.19124						0.10301	0.08778	0.10301	0.232744						0.05955	0.06764	0.07179	0.24841
				0.0630046	0.0687898	0.07254	0.19225						0.10387	0.08782	0.10387	0.234283						0.05956	0.06773	0.07193	0.24882
				0.0630477	0.0689537	0.07268	0.19427						0.10416	0.08816	0.10416	0.234462						0.05966	0.06787	0.07219	0.2528
				0.0633623	0.0689575	0.07275	0.19701						0.1056	0.08973	0.1056	0.236903						0.0602	0.06803	0.07224	0.25386
				0.063402	0.0691755	0.07284	0.19734						0.10701	0.09031	0.10701	0.237024						0.06052	0.06847	0.07234	0.25502
				0.0634518	0.0695153	0.07314	0.19866						0.10717	0.09099	0.10717	0.23715						0.06095	0.06926	0.07244	0.25595
				0.0638818	0.069759	0.07347	0.1987						0.10946	0.09139	0.10946	0.238831						0.06147	0.06935	0.07257	0.2562
				0.0639779	0.0699301	0.07378	0.19897						0.11024	0.09162	0.11024	0.239727						0.0616	0.06977	0.074	0.26101
				0.0644567	0.0700302	0.07379	0.19899						0.1104	0.09193	0.1104	0.240398						0.06222	0.06979	0.07416	0.26213
				0.0646145	0.0700905	0.0739	0.20177						0.11166	0.09204	0.11166	0.240484						0.06368	0.06994	0.07465	0.26244
				0.0646302	0.0701737	0.0742	0.20235						0.11202	0.09226	0.11202	0.241408						0.0643	0.07027	0.07537	0.26257
				0.0647284	0.0702528	0.07434	0.20244						0.1122	0.09242	0.1122	0.242063						0.06453	0.07027	0.07541	0.26482
				0.0647784	0.0702712	0.07454	0.20424						0.11227	0.0925	0.11227	0.244697						0.06494	0.07032	0.07559	0.2668
				0.06479	0.0704903	0.07454	0.20557						0.11316	0.09274	0.11316	0.244724						0.06504	0.07036	0.07571	0.26783
				0.0649897	0.0705635	0.07458	0.20609						0.11373	0.09279	0.11373	0.245843						0.0657	0.07053	0.07571	0.27045
				0.0653067	0.0705651	0.07474	0.20922						0.1139	0.09285	0.1139	0.24589						0.06623	0.07061	0.07597	0.27048
				0.0653624	0.0706748	0.07476	0.20936						0.11432	0.09302	0.11432	0.246359						0.06648	0.07134	0.07708	0.27087
				0.0655128	0.0708991	0.07532	0.21108						0.1144	0.094	0.1144	0.247583						0.06654	0.07163	0.07765	0.27171
				0.0656584	0.0710037	0.07549	0.21216						0.11485	0.09431	0.11485	0.247976						0.06709	0.07205	0.07829	0.27303
				0.0657376	0.0711849	0.07573	0.21269						0.11617	0.09472	0.11617	0.249018						0.06716	0.07247	0.0785	0.27441
				0.0658825	0.0721463	0.07592	0.21445						0.11626	0.09508	0.11626	0.24966						0.06733	0.07303	0.07856	0.27506
				0.0658916	0.0722358	0.07644	0.21487						0.11627	0.09515	0.11627	0.251584						0.06775	0.07304	0.07929	0.27513
				0.0659419	0.0722567	0.07654	0.22419						0.11634	0.09515	0.11634	0.252411						0.06843	0.07327	0.07938	0.27839
				0.0663773	0.0723719	0.07669	0.22741						0.11646	0.09529	0.11646	0.253094						0.06844	0.07328	0.0797	0.2785
				0.0664988	0.0725061	0.07703	0.2281						0.11747	0.09765	0.11747	0.25323						0.06847	0.07343	0.08078	0.27865
				0.0665039	0.0726603	0.07715	0.22905						0.11787	0.0979	0.11787	0.25379						0.06878	0.07351	0.08085	0.28105
				0.0666903	0.0728633	0.07736	0.22925						0.11851	0.09925	0.11851	0.254328						0.06878	0.07381	0.08102	0.28176
				0.0668052	0.0729127	0.07762	0.23048						0.11874	0.09984	0.11874	0.2548						0.06949	0.07392	0.08133	0.28189
				0.0672472	0.0729187	0.07851	0.23152						0.11945	0.09988	0.11945	0.255164						0.0696	0.07415	0.08163	0.28439
				0.0672723	0.0729188	0.0786	0.23393						0.11988	0.10076	0.11988	0.255513						0.06961	0.0743	0.08167	0.28554
				0.067337	0.0735148	0.07865	0.23475						0.12033	0.10095	0.12033	0.25693						0.06971	0.07432	0.08225	0.28733
				0.0674963	0.0738068	0.07907	0.23543						0.12038	0.10099	0.12038	0.257269						0.06977	0.07452	0.08301	0.28736
				0.0678718	0.0739302	0.07928	0.2359						0.12059	0.10161	0.12059	0.257567						0.06989	0.07463	0.08304	0.28892
				0.0680042	0.0739512	0.0795	0.23625						0.12084	0.10304	0.12084	0.257848						0.06991	0.07494	0.08314	0.29246
				0.0681229	0.0741595	0.07971	0.23664						0.121	0.10405	0.121	0.25875						0.0702	0.075	0.0832	0.29278
				0.0681893	0.0742512	0.07977	0.23699						0.12103	0.1046	0.12103	0.260937						0.07023	0.07542	0.08345	0.29342
				0.0687391	0.0743468	0.08028	0.237						0.12141	0.10547	0.12141	0.262026						0.07024	0.07544	0.08387	0.29424
				0.0687814	0.0745452	0.08067	0.23721						0.12251	0.10605	0.12251	0.263598						0.07037	0.07584	0.08397	0.29569
				0.0688125	0.0748232	0.08117	0.23829						0.12292	0.10648	0.12292	0.263626						0.07046	0.07671	0.08406	0.29574
				0.0691122	0.0751923	0.08141	0.23923						0.12309	0.10682	0.12309	0.264941						0.07063	0.07691	0.08421	0.29739
				0.0691483	0.0755953	0.08168	0.24125						0.12311	0.10697	0.12311	0.265791						0.07064	0.07772	0.08422	0.29797
				0.069643	0.0757832	0.08225	0.24125						0.12317	0.10741	0.12317	0.265889						0.07066	0.07778	0.08422	0.30201
				0.0697448	0.0759633	0.08237	0.24128						0.12322	0.10751	0.12322	0.2675						0.07122	0.07906	0.08464	0.30436
				0.0699161	0.076351	0.08241	0.24177						0.12338	0.10789	0.12338	0.268261						0.07123	0.07913	0.08467	0.30681
				0.0701709	0.0764554	0.08243	0.24216						0.12369	0.10847	0.12369	0.268565						0.07131	0.07918	0.08503	0.30823
				0.0702819	0.0765785	0.08282	0.24619						0.12598	0.10867	0.12598	0.268945						0.07142	0.0801	0.08526	0.30951
				0.0703518	0.076738	0.08284	0.24873						0.1262	0.10953	0.1262	0.271045						0.07208	0.08047	0.08527	0.3115
				0.0704512	0.0767898	0.08322	0.2493						0.12648	0.10974	0.12648	0.272593						0.07225	0.08081	0.0853	0.31235
				0.0707789	0.0768674	0.08389	0.24989						0.12731	0.11027	0.12731	0.274706						0.07226	0.08107	0.08573	0.31274
				0.0708539	0.0768968	0.08397	0.24991						0.12752	0.11079	0.12752	0.275908						0.07234	0.08146	0.08575	0.31304
				0.0710944	0.0769027	0.08399	0.25022						0.12757	0.11137	0.12757	0.2825						0.07265	0.08159	0.08615	0.31378
				0.0711307	0.0771879	0.08404	0.25052						0.12782	0.11158	0.12782	0.282665						0.07297	0.08159	0.08689	0.31826
				0.0715333	0.077189	0.08416	0.25068						0.1282	0.11222	0.1282	0.283594						0.07297	0.08211	0.08719	0.31846
				0.071644	0.0774575	0.08474	0.25438						0.12872	0.11338	0.12872	0.284705						0.07302	0.08216	0.08771	0.32169
				0.0718116	0.0775864	0.0849	0.25599						0.12874	0.11387	0.12874	0.28525						0.07335	0.08246	0.08777	0.32191
				0.0718357	0.0776575	0.08509	0.2564						0.12884	0.11413	0.12884	0.285465						0.07347	0.08288	0.08808	0.32345
				0.0722742	0.077688	0.08525	0.25889						0.12908	0.1143	0.12908	0.285856						0.07359	0.08479	0.08813	0.3304
				0.0723365	0.0776974	0.08556	0.25898						0.12946	0.11503	0.12946	0.286192						0.07415	0.08485	0.08865	0.33977
				0.0731336	0.0778525	0.08603	0.25974						0.12986	0.11585	0.12986	0.286206						0.07418	0.08492	0.08884	0.34112
				0.0732011	0.0779087	0.08604	0.26115						0.13009	0.11599	0.13009	0.290425						0.07427	0.08558	0.08926	0.34349
				0.0732928	0.0785734	0.08652	0.26183						0.13017	0.11651	0.13017	0.290558						0.07458	0.08565	0.0894	0.34679
				0.0733138	0.0786885	0.08698	0.26305						0.13033	0.11652	0.13033	0.291365						0.07567	0.0867	0.0897	0.34812
				0.0734353	0.0787005	0.087	0.26366						0.13123	0.11681	0.13123	0.292798						0.07603	0.087	0.08997	0.35036
				0.0739512	0.078725	0.08816	0.26401						0.13192	0.1175	0.13192	0.295387						0.07675	0.08709	0.09003	0.35281
				0.0740753	0.0789205	0.08827	0.26459						0.13302	0.11995	0.13302	0.29858						0.07694	0.08734	0.09013	0.36404
				0.0742215	0.0790578	0.08854	0.26465						0.13391	0.12132	0.13391	0.302397						0.07703	0.08851	0.09048	0.36614
				0.074226	0.0793944	0.08897	0.26519						0.13455	0.12177	0.13455	0.302782						0.07753	0.08925	0.09051	0.38621
				0.0745027	0.0797695	0.089	0.26528						0.13581	0.12266	0.13581	0.303495						0.07785	0.08947	0.09123	0.38746
				0.0745775	0.0797706	0.08903	0.26547						0.13589	0.12279	0.13589	0.303838						0.07828	0.08964	0.09132	0.38765
				0.0745918	0.0798964	0.08905	0.26586						0.13718	0.12307	0.13718	0.305739						0.07831	0.09037	0.09148	0.39785
				0.0751567	0.0799072	0.08913	0.2671						0.13952	0.12343	0.13952	0.305856						0.07844	0.09129	0.09151	0.39825
				0.075308	0.0800392	0.0901	0.26713						0.13957	0.12414	0.13957	0.305926						0.07852	0.09133	0.09172	0.40133
				0.0758072	0.0802369	0.0902	0.27081						0.14023	0.1242	0.14023	0.30603						0.07879	0.09205	0.09217	0.41911
				0.0759178	0.0802942	0.09071	0.27169						0.14026	0.12463	0.14026	0.307364						0.07881	0.09339	0.0924	0.43834
				0.076093	0.0810051	0.0908	0.27187						0.1416	0.1256	0.1416	0.311735						0.07889	0.09513	0.09264	0.44511
				0.0763627	0.0813404	0.09126	0.27194						0.14228	0.12592	0.14228	0.313355						0.07917	0.0965	0.09283	0.44957
				0.0764553	0.0813477	0.0913	0.27221						0.14317	0.12627	0.14317	0.315376						0.07923	0.0981	0.09287	0.4716
				0.076943	0.0813625	0.09131	0.27495						0.14479	0.1264	0.14479	0.317551						0.07933	0.09842	0.09357	0.4797
				0.0771806	0.0816059	0.09262	0.2775						0.14491	0.12656	0.14491	0.31827						0.07941	0.09873	0.09384	0.49628
				0.077242	0.0816925	0.09336	0.27802						0.14507	0.12683	0.14507	0.322571						0.07953	0.09877	0.09385	0.51154
				0.0772609	0.081715	0.0934	0.27888						0.14509	0.12688	0.14509	0.323466						0.08004	0.09924	0.09398	0.53201
				0.0772969	0.0820266	0.09344	0.27994						0.14558	0.127	0.14558	0.323775						0.08038	0.10103	0.09407	0.54013
				0.0775299	0.0822804	0.09469	0.28265						0.14565	0.13134	0.14565	0.323892						0.08067	0.1016	0.09421	0.54973
				0.0775917	0.0825737	0.09526	0.28291						0.14584	0.13282	0.14584	0.326389						0.08097	0.10188	0.09432	0.55113
				0.0776807	0.0829804	0.09528	0.28347						0.14589	0.13284	0.14589	0.327489						0.08106	0.10188	0.09495	0.55825
				0.0777	0.083023	0.09538	0.2837						0.14617	0.13292	0.14617	0.333378						0.08122	0.1027	0.09649	0.56466
				0.0779619	0.0832958	0.09634	0.2847						0.1499	0.13303	0.1499	0.335323						0.08137	0.10324	0.09653	0.59674
				0.0779738	0.0837347	0.09665	0.28491						0.15155	0.13643	0.15155	0.336334						0.0816	0.10336	0.0967	0.61557
				0.0780227	0.0838422	0.09715	0.28558						0.15289	0.13726	0.15289	0.336484						0.08168	0.10492	0.09698	0.69432
				0.078073	0.0838926	0.09719	0.28625						0.15455	0.13833	0.15455	0.340911						0.08238	0.10553	0.09716	0.7057
				0.0786221	0.0841438	0.09719	0.28691						0.15534	0.13947	0.15534	0.346394						0.08256	0.10794	0.09736	0.72031
				0.0787546	0.0841701	0.09722	0.2874						0.15575	0.14107	0.15575	0.346927						0.0828	0.10933	0.09803	0.79176
				0.079147	0.0853699	0.09828	0.28821						0.15611	0.14127	0.15611	0.348957						0.08301	0.10959	0.09956	0.79768
				0.0792077	0.0860718	0.09912	0.28995						0.1566	0.14296	0.1566	0.350634						0.08334	0.1102	0.09962	0.83943
				0.0792576	0.0861361	0.09917	0.29048						0.15786	0.14427	0.15786	0.350687						0.0834	0.1103	0.1001	0.84329
				0.0798172	0.0863113	0.09986	0.29289						0.15849	0.14471	0.15849	0.358095						0.08351	0.11223	0.10067	0.87818
				0.0805825	0.086455	0.10006	0.29322						0.16187	0.14734	0.16187	0.360001						0.08361	0.11711	0.10261	0.91315
				0.0807286	0.0866809	0.10102	0.29371						0.16218	0.15008	0.16218	0.36392						0.08501	0.11884	0.10295	0.91672
				0.0813237	0.0869083	0.1016	0.29567						0.16612	0.15089	0.16612	0.366804						0.08503	0.13132	0.10409	0.92808
				0.0814475	0.0871239	0.10194	0.30465						0.16901	0.15125	0.16901	0.368367						0.08527	0.13651	0.10526	0.96958
				0.0817278	0.0884191	0.10217	0.30536						0.16951	0.15383	0.16951	0.373864						0.08582	0.13703	0.10569	0.99928
				0.0820652	0.0884211	0.10306	0.30573						0.17311	0.15478	0.17311	0.37795						0.0861	0.14161	0.10658	1.01236
				0.0820959	0.088827	0.10332	0.30637						0.17409	0.15617	0.17409	0.378224						0.08623	0.14312	0.10891	1.0926
				0.0826696	0.0896606	0.10332	0.30711						0.176	0.15618	0.176	0.380246						0.08626	0.15329	0.10978	1.10513
				0.0831412	0.0896861	0.10457	0.30967						0.17717	0.15729	0.17717	0.38231						0.0878	0.16196	0.11014	1.23783
				0.0831573	0.089816	0.10503	0.31047						0.1774	0.16083	0.1774	0.388262						0.08885	0.16275	0.11399	1.26582
				0.0831712	0.0898703	0.10512	0.31177						0.17961	0.16147	0.17961	0.39128						0.08901	0.16621	0.11406	1.29282
				0.0838172	0.0902198	0.10514	0.31883						0.18986	0.16768	0.18986	0.396309						0.09025	0.27071	0.11509	1.48245
				0.0838622	0.0903184	0.10537	0.31937						0.19042	0.16979	0.19042	0.402195						0.09062	0.35173	0.117	1.50261
				0.083955	0.0911295	0.10562	0.32177						0.19125	0.17131	0.19125	0.404044						0.09165		0.11721
				0.0841514	0.091208	0.10596	0.32191						0.19571	0.17237	0.19571	0.404881						0.09316		0.1173
				0.0853812	0.0912948	0.10643	0.32649						0.19968	0.17524	0.19968	0.420512						0.09322		0.11914
				0.0860144	0.0916731	0.10747	0.32725						0.20435	0.18789	0.20435	0.423332						0.09343		0.11925
				0.0860596	0.091799	0.10833	0.33065						0.20932	0.18887	0.20932	0.425816						0.09411		0.12053
				0.0867447	0.0919382	0.10918	0.333						0.21432	0.1932	0.21432	0.432378						0.09497		0.12061
				0.0875075	0.0920128	0.10949	0.33834						0.24183	0.19396	0.24183	0.432877						0.09505		0.12201
				0.0876231	0.0925898	0.10976	0.33961						0.24253	0.20954	0.24253	0.43514						0.09537		0.12366
				0.0877728	0.0927902	0.11019	0.34107						0.24255	0.21588	0.24255	0.452256						0.09811		0.12991
				0.0888585	0.0928682	0.11054	0.34908						0.24903	0.22962	0.24903	0.459961						0.09912		0.1328
				0.0890307	0.0931409	0.11315	0.35032						0.28051	0.25356	0.28051	0.46682						0.09937		0.13632
				0.0892468	0.0931678	0.11342	0.36305									0.469614						0.09985		0.13642
				0.0892802	0.0932022	0.11423	0.36336									0.53449						0.10263		0.13849
				0.0893192	0.0934319	0.11474	0.37204									0.541841						0.10598		0.15475
				0.0906108	0.093586	0.11476	0.37453									0.55716						0.10648		0.16902
				0.0906894	0.0939981	0.1149	0.37465									0.606257						0.10882		0.17124
				0.0912211	0.0944953	0.11622	0.37571									0.654553						0.10907		0.21437
				0.0921692	0.0947221	0.11791	0.38									0.670228						0.1203		0.25571
				0.0925053	0.0947797	0.1183	0.39052									0.716565						0.12161		0.40388
				0.0925976	0.0956376	0.11941	0.43596									0.799896						0.12587		0.40677
				0.0945659	0.095843	0.11956	0.45655									0.879689						0.12993
				0.094712	0.0964261	0.12184	0.48212									0.933797						0.14279
				0.0964339	0.0967985	0.12192	0.48763									0.93898						0.16759
				0.0966905	0.097143	0.12354	0.52281									1.00056						0.16827
				0.0981461	0.0995357	0.12452	0.52623									1.2366						0.1694
				0.0991543	0.100595	0.12659	0.52919									1.28361						0.213
				0.0994829	0.100945	0.12691	0.54434									1.81884						0.24949
				0.0995489	0.101804	0.12702	0.54824															0.26221
				0.0998113	0.102151	0.1271	0.55381															0.26655
				0.101251	0.103058	0.13539	0.55791															0.28582
				0.101577	0.103343	0.13674	0.56135
				0.102998	0.104329	0.13704	0.61092
				0.103439	0.105385	0.13734	0.69888
				0.10383	0.105432	0.13775	0.70642
				0.104079	0.106064	0.13864	0.73746
				0.104125	0.106627	0.14016	0.74931
				0.104954	0.10712	0.1438	0.82008
				0.104971	0.107713	0.14495	0.86099
				0.105016	0.108345	0.14569	1.01115
				0.105844	0.109172	0.14823	1.27814
				0.1067	0.11166	0.15136	1.49592
				0.107611	0.11349	0.15803
				0.107806	0.11721	0.15919
				0.10859	0.120767	0.15977
				0.109356	0.122431	0.15988
				0.110018	0.124796	0.16272
				0.112973	0.125295	0.16924
				0.11391	0.12622	0.18438
				0.114195	0.126425	0.18573
				0.125015	0.126559	0.21454
				0.125043	0.127238	0.22583
				0.128451	0.127942
				0.137816	0.130971
				0.13869	0.134656
				0.142693	0.139889
				0.147858	0.140845
				0.147944	0.151853
				0.149616	0.153478
				0.160018	0.155115
				0.161685	0.155761
				0.17189	0.156983
				0.199754	0.158643
				0.208662	0.168578
				0.266672	0.179615
				0.268196	0.179991
				0.272565	0.180729
				0.304082	0.188262
				0.424915	0.202011
in vitro OG-Cal-Light									in vitro Cal-Light ST-Kv2.1									in vitro Cal-Light ST-KA2
	N	Mean	SD	SE	Median					N	Mean	SD	SE	Median					N	Mean	SD	SE	Median
Dark-TTX	318	0.07284	0.04081	0.00229	0.06559				Dark-TTX	261	0.09063	0.05594	0.00346	0.09874				Dark-TTX	280	0.05787	0.04093	0.00245	0.05906
Dark-BIC	318	0.07632	0.0278	0.00156	0.07095				Dark-BIC	261	0.08525	0.04641	0.00287	0.08322				Dark-BIC	250	0.06047	0.04124	0.00261	0.06402
	N	Mean	SD	SE	Median					N	Mean	SD	SE	Median					N	Mean	SD	SE	Median
Dark-BIC	318	0.07632	0.0278	0.00156	0.07095				Dark-BIC	261	0.08525	0.04641	0.00287	0.08322				Dark-BIC	250	0.06047	0.04124	0.00261	0.06402
Blue-TTX	301	0.08037	0.03142	0.00181	0.0739				Blue-TTX	261	0.091	0.05556	0.00344	0.09874				Blue-TTX	270	0.06548	0.04835	0.00294	0.06794
	N	Mean	SD	SE	Median					N	Mean	SD	SE	Median					N	Mean	SD	SE	Median
Blue-TTX	301	0.08037	0.03142	0.00181	0.0739				Blue-TTX	261	0.091	0.05556	0.00344	0.09874				Blue-TTX	270	0.06548	0.04835	0.00294	0.06794
Blue-BIC	291	0.23916	0.16418	0.00962	0.19734				Blue-BIC	277	0.24208	0.20342	0.01222	0.2324				Blue-BIC	250	0.29943	0.24619	0.01557	0.22846

## Sheet: Fig. 1h
Cultured neurons			Kv2.1															KA2
			Dark-TTX			Dark-BIC			Blue-TTX			Blue-BIC						Dark-TTX			Dark-BIC			Blue-TTX			Blue-BIC
Kv2.1-DarkTTX			Red	Green		Red	Green		Red	Green		Red	Green		KA2-DarkTTX			Red	Green		Red	Green		Red	Green		Red	Green
Kv2.1-DarkBIC			250.648	21.165		249.767	24.453		244.903	31.88		244.186	211.96		KA2-DarkBIC			248.747	20.241		245.256	15.732		237.825	15.711		172.353	190.472
Kv2.1-BlueTTX			250.031	21		182.032	14.064		239.891	30.275		84.792	56.83		KA2-BlueTTX			233.981	15.555		240.386	16.671		241.483	17.493		199.313	140.656
Kv2.1-BlueBIC			243.709	14.406		246.909	23.493		224.697	63.03		247.454	62.46		KA2-BlueBIC			243.191	12.945		151.151	14.877		238.902	18.942		244.106	77.688
			248.57	16.464		245.692	24.384		241.522	27.61		181.931	43.1					223.771	13.47		232.245	17.142		239.206	28.059		249.12	78.168
			245.191	13.278		199	20.22		241.5	58.575		143.507	49.71					240.887	15.339		165.6	16.872		246	23.088		248.122	68.248
			237.286	13.023		236.815	25.332		208.597	26.855		243.418	94.51					231.304	12.738		249.088	20.043		242.729	20.157		247.067	166.264
			250.915	20.745		246.146	27.414		231.8	31.5		92.469	56.06					234.774	16.38		173.45	15.675		246.235	26.817		238.396	67
			246.803	20.325		220.21	18.111		139.773	24.6		246.429	60.71					239.956	22.368		243.473	19.866		210.348	13.218		247.46	95.928
			241.63	15.369		245.127	41.619		243.66	25.1		84.956	173.67					241.693	13.896		233.84	80.222		231.22	16.779		247.227	84
			128.987	17.724		245.929	21.471		249.882	31.94		45.549	136.81					241.6	17.067		221.032	12.831		245.453	19.827		218.597	86.968
			250.987	34.461		246.404	36.981		202.658	24.605		171.565	67.13					234.655	16.758		197.411	14.892		234.847	19.779		242.618	75.576
			248.867	19.161		227.234	35.49		223.234	25.955		223.77	74.6					227.175	17.685		242.373	15.864		240.4	24.201		240.495	108.12
			250.827	17.25		242.339	20.517		227.391	25.86		129.955	114.32					240.579	20.091		235.771	19.371		198.013	18.381		241.793	221.656
			225.133	17.799		239.674	17.79		242.082	33.775		190.925	71.38					248.633	18.267		247.373	18.381		236.636	20.385		244.545	94.752
			148.338	11.955		187.895	14.052		246.454	26.025		202.682	35.19					235.213	17.163		245.52	15		244.902	15.825		247.878	80.176
			240.974	12.153		224.691	16.581		197.452	23.81		162.194	58.39					227.907	9.879		247.989	19.023		241.21	16.401		233.031	232.864
			248.388	17.877		234.021	21.999		192.136	28.03		241.687	48.06					244.659	17.634		236.918	17.754		247.127	20.727		242.889	203.888
			245.449	20.754		174.463	20.328		246.377	21.84		232.92	85.8					145.563	13.137		247.936	40.155		245.356	27.024		244.775	69
			250.643	16.713		122.193	19.083		241.963	24.535		152.825	43.51					250.492	14.811		250.963	16.278		242.893	22.884		162.079	56.208
			221.659	15.66		114.253	21.579		245.147	31.835		244.646	66.31					164.963	11.289		171.748	11.295		239.717	20.55		241.595	163.024
			237.811	12		185.23	15.324		209.842	22.455		217.254	61.41					216.368	15.198		168.887	15.111		247.455	20.649		242.647	67.576
			204.459	16.458		153.211	21.369		236.866	25.385		244.101	56.73					236.65	17.649		241.186	14.4		239.781	18.822		247.752	86.248
			214.707	13.914		222.907	15.768		240.446	29.615		202.264	61.84					251.174	30.216		245.525	17.316		243.6	15.552		242.151	107.784
			251.189	19.215		207.416	19.068		227.679	30.285		236.394	56.67					236.387	18.63		242.253	34.671		245.712	22.239		247.887	68.2
			202.429	20.94		240.545	17.649		249.301	29.385		215.263	61.45					225.595	20.676		210.24	14.844		212.273	18.708		248.151	207.168
			243.431	21.984		156.759	17.202		232.541	23.925		167.456	63.29					241.413	19.608		238.342	13.104		245.892	18.543		201.972	226.664
			191.683	15.585		178.957	11.001		231.121	30.95		186.616	70.96					243.639	17.208		169.709	11.4		250.801	31.014		241.345	105.792
			238.159	16.296		224.702	21.192		241.894	24.68		190.891	58					244.493	16.74		177.976	14.613		242.128	21.039		246.991	133.408
			112.143	13.143		233.894	18.141		196.005	28.535		190.346	57.56					243.985	19.683		147.986	11.718		203.529	19.647		249.239	140.736
			252.313	20.82		238.667	27.06		237.911	24.445		247.216	72.03					247.42	19.602		210.854	12.687		243.015	14.406		242.6	116.376
			208.326	16.89		109.625	16.968		239.902	22.075		224.396	52.08					173.837	11.217		119.458	10.905		207.935	15.522		246.119	53.464
			251.571	22.629		242.34	29.4		249.596	27.555		186.966	48.99					159.78	14.928		225.739	15.261		163.355	14.328		189.104	54.336
			159.5	14.892		225.444	18.999		243.138	22.155		238.711	48					242.672	16.299		191.489	16.401		247.346	15.231		221.271	43.256
			250.21	20.709		187.019	16.332		173.805	19.025		245.604	60.38					202.586	14.43		234.145	19.308		234.923	12.768		245.7	48.264
			245.278	17.889		164.013	20.361		218.167	24.05		164.064	50.18					249.103	17.742		192.6	15.24		218.886	19.569		236.726	56.904
			151.99	13.818		171.011	18.135		116.733	18.28		141.232	37.93					230.806	16.209		232	11.847		211.122	20.415		245.815	97.896
			186.76	11.4		180.438	19.275		224.69	29.485		239.803	46.97					214.826	10.044		156.663	17.169		223.526	26.631		228.292	67.504
			100.811	14.178		179.471	20.514		242.587	28.805		248.925	75.37					243.397	13.761		242.397	15.144		204.81	23.571		223.575	71.2
			247.73	20.802		248.489	41.667		244.098	35.41		147.183	58.33					148.731	6.711		236.177	16.596		214.392	21.999		248.612	63.4
			221.417	14.751		213.102	19.524		178.508	26		247.826	65.87					197.111	16.917		249.245	26.151		207.641	20.673		232.153	129.6
			251.917	28.668		162.165	19.746		235.927	24.115		141.067	48.94					241.783	63.399		174.588	14.154		249.986	23.217		251.447	77.824
			251.383	17.271		234.351	17.895		231.757	29.565		247.493	82.99					237.571	21.108		81.414	12.48		246.793	21.879		245.579	46.736
			206.836	15.765		128.673	19.416		249.425	40.375		243.074	58.68					161.444	15.333		233.184	13.899		239.279	24.906		244.373	49.408
			186.015	18.546		241.881	22.5		246.7	27.635		214.118	69.26					189.079	15.429		156.656	12.048		246.836	22.209		245.712	50.664
			160.112	15.909		138.554	16.071		241.165	31.815		237.533	58.13					234.022	18.732		130.253	13.746		244.616	21.546		248.232	73.04
			196.744	26.79		242.339	16.17		221.715	31.395		146.314	49.88					247.857	16.095		192.417	12.438		245.154	18.561		242.082	58.736
			242.854	16.251		248.866	18.807		239.929	26.92		241.463	48.66					243.186	15.978		229.408	12.672		240.887	61.596		241.111	65.216
			251.377	21.303		229.192	17.877		250.366	39.085		231.783	55.74					234.583	17.751		241.595	16.86		238.496	17.154		240.329	57.368
			241.155	19.398		124.274	15.243		244.768	27.88		234.486	61.81					115.989	12.651		165.177	22.548		248.285	24.123		245.042	73.016
			251.64	29.268		133.181	16.77		245.358	35.865		241.148	62.04					127.724	16.077		111.828	15.324		239.131	17.262		241.047	70.728
			247.152	26.955		235.825	19.95		238.25	28.46		221.56	63.2					160.569	20.862		243.199	19.653		250.095	22.515		243.299	50.808
			159.72	19.065		241.961	30.699		245.333	37.18		236.054	57.14					245.917	24.375		242.973	16.53		240.844	21		248.791	80.088
			248.335	22.416		151.571	25.965		241.009	24.4		169.871	55					235.214	8.571		242.093	15.609		240.879	21.501		200.037	56.888
			189.475	17.643		193.284	25.671		241.92	30.85		94.333	50.42					193.86	10.14		249.697	15.633		243.987	20.487		245.312	49.624
			234.717	20.151		164.793	22.62		235.663	28.37		249.685	68.89					156.031	16.014		233.862	15		210.574	19.23		246.623	62.608
			245.319	20.457		222.048	31.743		241.196	20		126.663	58.26					250.111	19.266		240.504	15.429		170.009	23.193		248.206	67.768
			207.041	55.347		205.119	20.715		247.099	37.78		225.036	65.89					170.224	24.306		179.43	15.627		235.852	21.738		245.771	94.92
			251.882	23.619		239.615	28.155		211.333	26.905		233.256	66.15					149.135	11.562		235.275	12		167.133	20.157		247.645	50.32
			247.229	19.713		157.009	17.919		221.039	27.17		247.877	62.77					155	13.179		231.641	11.436		168.484	22.968		157.125	80.376
			236.774	16.812		198.882	15.705		176.29	22.6		172.781	65.35					241.734	12.186		132.713	8.091		233.067	26.568		244.849	84.104
			147.487	11.523		141.269	24.756		243.877	30.09		141.156	193.56					242.296	17.505		236.57	15.72		151.917	10.974		195.75	141
			247.575	19.521		141.124	62.568		228.649	29.46		244.635	188.89					247.652	16.479		247.398	16.251		234.138	22.707		247.431	116.688
			244.817	42.318		249.845	52.353		204.523	31.77		235.279	235.41					243.642	17.373		249.172	18.897		244.521	22.308		241.058	96.744
			249.322	24.153		243.371	21.978		226.076	43.05		185.083	172.83					226.429	16.38		219.931	15.465		228.574	21.501		247.736	75.4
			252.744	26.268		140.37	14.805		246.095	36.89		176.214	95.48					243.337	19.305		246.092	15.507		232.44	19.68		236.171	199.16
			248.697	23.133		237.963	29.556		239.526	19.935		239.273	59.24					247.756	14.001		246.784	12.309		227.241	19.233		149.317	33.168
			231.863	16.026		241	28.908		158.274	22.66		213.113	57.17					247.275	14.589		246.938	11.364		244.456	15.567		235.833	44
			208.345	16.581		157.733	21.519		244.107	28.035		152.014	64.73					174.877	13.845		188.32	13.92		178.349	16.074		235.712	86.304
			237.186	19.743		180.818	22.536		171.316	24.805		238.55	60.67					246.186	19.272		158.593	11.895		201.889	20.112		188.806	116.224
			246.179	25.446		207.577	22.557		227.559	27.28		181.91	55.67					146.198	10.221		144.116	10.08		242.902	16.722		239.667	132.088
			251.263	20.367		133.863	16.941		242.698	31.63		240.271	97.08					165.242	41.226		178.083	10.749		245.493	20.04		251.624	67.392
			144.726	19.644		190.379	23.43		246.078	27.845		201.036	40.48					189.957	8.478		244.571	11.892		240.4	18.201		250.164	65.576
			134.688	14.283		191.066	23.46		188.508	26.31		241.022	55.87					237.286	18.612		251.907	17.04		246.529	19.368		246.151	47.016
			247.625	46.251		234.444	53.832		253.442	36.06		210.778	63.97					243.283	20.34		168.658	9.57		203.754	18.645		216.394	49.384
			249.929	33.429		195.255	24.765		239.443	30.285		155.369	46.39					247.946	17.229		232.098	13.755		226.341	13.668		236.158	58.664
			203.606	21.03		236.8	27.66		240.259	38.965		230.157	50					240.871	22.971		166.633	13.347		176.788	16.674		243.016	56.52
			132.471	15.129		125.65	20.208		243.633	34.165		214.857	34.05					210.1	60.051		161.726	10.953		250.118	19.854		243.976	58.096
			242.273	18.219		135.657	17.229		250.278	41.575		200.271	46.92					252.719	18.738		152.991	9.342		235.345	14.454		228.065	61.68
			193.325	17.139		111.74	16.17		234.5	37.165		138.481	34.34					234.136	14.271		153.33	14.319		239.14	19.896		188.215	42.224
			250.449	20.388		91.4	13.467		221.134	22.635		164.279	43.68					214.6	17.679		140.986	8.547		245.967	23.115		250.37	60.592
			207.847	19.425		216.016	28.713		179.534	23.355		238.177	36.29					215.098	17.94		161.456	17.427		174.602	29.511		178.753	39.464
			251.583	26.751		245.727	25.704		157.955	18.35		212.897	51.18					229.656	15.984		250.027	17.838		236.561	21.219		238.274	22.488
			214.933	25.134		241.75	22.899		231.708	28		241.492	56.15					237.033	14.601		234.066	14.802		173.838	18.528		243.087	52.176
			143.903	19.5		121.857	13.101		235.838	29.06		246.202	50.53					243.91	21		130.181	12.771		246.044	17.799		242.647	57.408
			215.958	23.436		181.456	19.578		240.641	23.76		234.039	59.8					238.682	18.954		244.881	20.796		179.163	11.616		234.187	36.832
			187.85	21.15		156.429	50.658		231.134	45.235		104.51	33.85					158.784	15.579		244.946	40.713		244.867	14.634		230.062	38.44
			124.114	14.415		246.878	24.648		208.732	90.805		114.568	32.79					229.341	38.592		177.509	17.526		164.132	10.746		246.931	50.744
			245.338	80.631		147.382	16.329		244.742	31.59		139.954	49.08					239.661	16.935		198.19	14.475		245.458	22.209		199.705	61.272
			250.34	19.02		170.377	19.851		234.036	26.275		115.932	42.19					247.453	22.026		202.683	10.8		225.587	14.076		243.652	43.864
			158.155	22.035		241.179	34.071		244.388	38.58		128.296	51.6					243.549	13.353		133.943	9.954		230.948	21.672		233.357	46.4
			251.289	28.599		227.145	42.678		226.69	19.83		224.209	57.21					245.951	14.649		162.955	15		144.267	11.976		243.158	49.472
			249.195	23.562		149.409	16.365		204.5	36.73		139.965	53.51					247.742	20.565		176.699	16.809		192.431	16.5		241	61.744
			246.645	18.582		224.773	16.26		234.69	23.275		174.826	61.3					245.252	10.332		118.948	12.216		127.593	16.944		236.542	54.76
			235.185	16.029		103.183	15.606		217.198	25.515		170.527	62.55					245.828	14.121		211.22	12.36		150.757	12.534		239.338	50.056
			246.36	19.74		107.66	13.608		214.731	20.37		160.236	38					251.375	26.766		199.869	11.496		197.453	23.547		229	60.128
			101.671	9.843		155.431	19.626		207.036	17.115		103.409	34.78					241.232	13.017		145.362	12.696		228.344	18.198		244.743	44.976
			248.067	17.868		174.347	22.899		244.59	31.665		132.726	62.33					170.673	12.462		166.808	9.375		246.383	19.962		240.255	47.712
			246.159	18.546		244.854	27		245.36	24.8		165.731	53.46					235.964	13.542		216.774	13.641		182.885	16.731		231.653	40.856
			251.179	18.642		118.903	16.773		237.704	29.26		226.591	69.32					213.021	18.375		126.959	52.743		162.26	13.665		226.262	57.2
			241.486	17.499		172.955	17.427		244.108	38.02		235.13	54.35					249.5	41.814		140.642	10.074		249.052	23.073		216.109	47.416
			235.616	18.987		177.052	14.484		239.681	58.13		194.897	51.38					157.405	12.081		188.54	13.86		243.39	18.9		153.703	40.704
			244.949	13.374		238.308	13.938		225.985	34.925		184.296	57.75					237.694	12.858		246.232	40.074		247.022	24.726		239.744	52.72
			231.222	17.142		242.036	14.181		240.942	50.435		117.92	53.33					238.286	14.19		252.109	17.739		239.471	16.518		249.545	43.816
			253.101	19.785		139.889	12.876		200.47	34.9		167.459	42.13					248.031	23.343		169.471	18.528		241.743	19.743		236.689	46.528
			248.183	18.849		171.98	13.5		226.667	23.61		213.5	55.71					244.721	21.486		132.027	15.69		249.779	21.033		235.738	40.568
			238.386	15.894		248.346	18.147		197.714	23.43		160.33	43.12					240.985	17.676		233.548	19.356		244.349	16.806		247.354	45.168
			242.154	27.414		246.982	19.788		161.882	27.44		74.387	25.03					227.096	16.845		104.698	11.538		247.39	19.068		244.273	39.192
			247.255	20.508		158.472	13.971		174.183	20.25		247.225	65.5					247.982	16.8		209.022	15.6		242.789	23.052		249.667	45.336
			193.539	11.718		225.094	11.718		235.315	26.92		186.938	52.81					240.522	14.349		166.021	9.759		237.969	23.328		211.455	48.36
			132.192	15.462		247.692	16.461		217.137	29.215		176.073	40.98					189.407	10.11		251.321	17.661		217.217	15.522		243.475	54.816
			191.891	21.165		128.367	14.871		210.508	24.49		247.039	15.32					237.195	13.347		238.54	18.858		170.848	16.485		243.391	52.248
			245.432	19.134		228.732	20.088		239.933	32.915		207.339	96.79					235.662	19.248		251.409	18.42		138.525	15.207		247.286	55.656
			131.761	14.103		151.12	16.959		126.417	15.3		250.946	56.43					241.872	17.043		125.727	12.702		235.203	20.643		247.108	49.72
			243.818	18.708		178.237	16.539		148.368	26.32		197.088	157.65					242.317	41.049		230.019	15.612		253.306	16.347		246.984	50.624
			238.167	24.501		204.468	16.533		199.053	24.385		168.76	43					246.711	24.633		161.267	12.534		241.208	16.374		196.649	39.424
			232.933	18.48		179.887	10.812		93.584	16.2		121.87	38.7					232.103	17.646		196.508	17.538		165.025	12.474		235.389	61.776
			243.23	19.5		175.961	13.413		228.52	23		85.454	109.69					239.509	16.473		201.041	17.205		243.168	20.736		231.949	53.696
			218.231	28.692		224.492	10.323		246.277	29.8		225.848	64.56					249.69	18.042		220.39	19.755		246.443	18.723		121.944	44.392
			250.672	41.223		220.708	12.438		193.456	22.53		249.667	108.64					241.655	16.965		247.949	27.828		229.365	22.332		194.591	41.456
			196.267	22.2		207.93	12		180.833	34.585		251.023	45					243.928	19.218		249.338	18.309		241.792	17.892		165.878	39.24
			239.088	18.177		190.255	41.073		188.868	65		247.844	73.21					242.248	16.863		231.701	14.967		236.248	16.128		249.175	242.256
			180.949	15.384		96.912	8.964		219.448	38.88		240.978	60.99					244.704	16.416		220.857	21.918		240.707	22.242		143.629	181.808
			195.452	15.501		187.745	15.165		213.43	28.985		246.253	55.86					244.963	15.75		179.938	18.282		154.91	20.124		242.394	75.88
			246.743	21.513		227.08	15.06		185.144	37.835		104.071	68.12					243.487	16.974		118.699	11.454		245.12	20.16		226.147	112.232
			127.896	16.596		246.627	15.717		238.931	28.75		242.73	60.6					208.956	22.146		248.828	25.689		196.828	23.07		241.619	51.712
			123.009	9.33		241.932	17.178		243.632	27.205		248	64.17					244.554	16.737		203.161	17.226		196.422	59.899		251.056	49.528
			112.563	11.07		203.558	15.405		202.577	18.59		245.048	76.39					240.97	19.164		192.117	18.975		207.953	21.978		245.429	247.296
			231.435	16.743		133.15	12.306		245.667	30.95		241.814	61.37					240.775	19.353		155.275	11.571		190.644	19.626		167.238	91.936
			119.263	11.736		123.815	13.815		176.031	24.69		247.852	42.96					235.866	19.656		245.04	18.48		177.911	27.531		169.388	39.048
			121.055	15.123		238.327	18.858		216.525	27.87		247.086	78.64					239.022	17.364		160.853	18.837		175.208	21.117		204.763	59.16
			227.25	13.083		202.419	16.644		249.384	36.37		246.713	60.37					232.701	17.283		252.333	21.876		226.618	71.527		91.018	84.472
			122.062	13.386		165.072	12.456		234.904	24.4		251.507	64.78					246.209	17.208		210.465	14.577		245.296	17.61		173	52.248
			165.586	26.742		229.28	13.68		130.413	24.76		221	60.71					200.296	17.028		205.493	16.767		240.683	33.333		143.337	138.976
			198.528	15.333		184.226	19.983		221.412	32.125		229.217	54.33					248.062	18.255		223.048	19.743		238.769	18.693		190.176	101.176
			125.746	15.558		233.824	15.06		151.127	32.39		245.976	52.74					219.915	15.126		171.213	24.246		176.421	21.525		163.385	40.12
			120.076	18.774		142.389	13.137		123.219	17.855		250.36	48.2					219.217	18.099		160.108	16.548		247.523	21.99		134.861	31.448
			124.81	17.637		199.959	14.754		210.971	19.855		236.968	55.56					249.747	20.679		101.938	13.386		243.477	20.769		120.403	131.552
			122.86	47.79		175.167	16.668		232.091	21.665		178.259	45.8					240.755	14.571		153.361	15.624		193.667	16.467		244.438	68.872
			137.807	12.474		129.683	13.809		245.793	23.535		236.935	58.26					245.643	15.285		247.86	15.999		144.045	15.162		145.118	40.4
			195.512	16.536		78.262	15.18		236.102	47.145		194.838	44.71					239.25	21.681		231.349	14.781		244.282	20.535		248.356	71.368
			244.543	25.239		141.214	9.615		243.138	7.67		237.352	54.44					238.812	29.043		237.847	19.374		245.392	18.495		246.971	81.6
			159.451	20.598		120.275	17.352		248.653	12.43		245.077	80.26					246.32	23.412		217.571	14.205		239.432	28.014		188.385	66.464
			161.068	30.762		247.846	17.826		245.928	10.09		237.178	46.89					242.982	18.696		217.057	13.827		227.163	18.366		234.273	51.272
			227.518	21.642		121.157	19.563		215.964	10.625		239.315	68.49					246.302	19.965		233.053	17.28		239.439	20.415		229.479	37
			239.385	19.338		149.02	12.882		222.169	9.545		250.69	64.64					235.442	15.312		213.346	15.462		249.944	23.388		194.861	53.472
			234.578	12.522		92.929	14.295		147.621	6.165		245.24	57.02					248.217	52.869		226.769	15.822		133.062	28.524		247.595	54.704
			250.127	18.327		153.115	13.425		240.604	13.395		239.551	64.08					231.132	18.099		239.522	17.553		243.36	15.9		247.694	49.448
			248.161	31.098		181.267	13.068		239.782	6.84		206.855	45.39					240.767	14.799		239.951	17.523		237.56	19.32		246.745	46.296
			229.292	23.082		140.1	13.35		237.423	10.14		204.771	45.66					242.096	24.057		246.877	15.639		237.88	17.64		159.614	43.368
			244.231	22.212		85.214	8.511		248.126	61.79		236.02	50.8					241.316	18.948		197.133	17.151		247.753	22.725		113.135	38.592
			243.478	18.261		148.509	13.773		245.438	12.565		243.164	50.36					242.339	64.596		247.486	21		201.792	7.188		161.833	34
			247.461	20.565		240.487	18.039		244.316	9.615		151.787	47.87					239.646	17.487		243.079	14.244		244.793	5.328		155.736	30.04
			230.472	13.866		218.567	18.897		245.893	11.25		192.492	55.93					248.012	13.251		204.028	15.87		252.057	6.24		122.013	22.72
			170.662	15.609		219.571	18.273		248.468	12.705		252.195	57.8					246.051	22.923		247.79	16.593		202.953	4.674		128.449	39.592
			156.985	20.016		109.757	13.785		239.598	29.635		221.357	95.71					238.368	16.05		245.805	16.83		202.284	6.444		129.5	28.432
			246.706	17.913		234.954	20.262		184.511	10.27		246.533	103.67					247.47	20.037		243.14	12.069		217.09	3.963		150.833	47.112
			242.098	21.675		122.686	16.971		247.534	6.82		244.531	75.16					243.574	16.131		142.52	15.72		242.429	5.613		129.329	38.248
			181.49	19.995		220.209	15.036		231.833	10.76		244.465	44.19					249.358	27.135		243.75	17.562		249.975	10.557		214.226	188.128
			245.626	18.627		245.747	17.802		247.548	6.605		214.036	40.83					229.585	16.155		209.137	9.765		241.343	9.582		235.635	46.768
			220.488	17.928		197.088	16.314		232.228	6.84		252.019	60.19					220.407	17.388		184.926	16.89		249.318	6.954		244.169	49.128
			224.619	17.811		123.241	14.034		231.351	6.915		168.75	46					246.937	5.262		242.206	5.295		234.325	7.482		238.606	50.592
			241.736	18.75		243.527	16.986		219.656	8.39		177.176	44.12					247.406	4.872		245.569	4.824		229.205	8.784		111.014	35.712
			155.372	12		220.51	14.97		182.356	7.625		248.339	56.07					246.655	6.363		251.817	6.147		238.392	7.707		214.25	45
			238.957	21.042		243.806	21.402		193.702	11.065		247.171	48.86					249.231	6		213.5	5.25		238.67	4.581		117	33.408
			194.909	15.327		165.429	15.729		241.407	6.63		180.391	52.39					251.281	6.318		232.661	4.209		249.101	5.73		147.673	38.544
			239.969	14.676		245.5	62.25		241.408	6.99		147.5	59.72					247.048	7.107		228.149	5.043		121.43	4.617		247.268	49.784
			245.206	24.309		234.667	16.842		246.205	10		200.024	34.76					240.619	4.755		240.443	2.628		239.448	6.447		219.686	68.704
			166.766	16.548		172.5	17.949		188.433	7.21		105.273	34.36					234.5	6.513		248.903	4.959		200.483	5.151		151.713	63.584
			246.872	15.957		203.227	16.842		241.524	6.94		195.296	68.15					242.667	7.212		246.265	4.368		220.29	5.427		246.141	63
			222.886	40.287		243.803	18.168		134.826	7.535		153.543	34.69					244.613	5.76		197.167	4.5		243.049	7.74		118.622	27.912
			244.866	20.67		233.058	20.913		192.99	7.8		131.032	55.47					241.846	6.693		193.789	3.888		223.765	5.163		241.392	42.376
			244.926	17.889		216.8	16.908		248.558	12.145		229.551	39.13					237.062	7.779		213.685	4.443		247.331	7.464		81.06	28.4
			250.882	20.529		181.135	14.538		197.985	8.88		157.232	27.07					239.107	5.16		247.338	4.569		245.687	5.016		247.13	59.248
			237.409	15.546		183.931	16.809		245.604	41.51		243.233	20.58					245.304	5.196		238.862	4.758		247.508	28.23		248.394	53.632
			156.214	18.267		161.629	17.361		197.721	6.045		198.493	17.87					244.78	5.67		240.988	4.572		242.783	4.275		233.424	43.392
			138.8	20.1		169.827	20.961		149.527	6.595		250.838	20.62					248.573	7.245		247.639	2.754		239.045	6.135		240.455	44.944
			134.138	19.086		247.759	19.137		169.204	6.105		238.549	20.44					245.292	5.709		229.333	3.285		244.519	7.29		115.557	32.2
			176.697	19.212		130.692	13.467		132.789	8.31		207.517	13.1					242.805	4.752		218.863	4.176		243.176	5.175		152.596	32.848
			239.105	16.659		239.7	15.039		162.932	8.445		208.094	15.3					248.606	7.155		244.719	3.468		209.333	5.652		102.877	27.448
			247.98	17.64		229.11	18.204		243.333	9.735		149.762	12.5					230.541	19.659		249.196	3.642		239.589	5.337		236.783	70.416
			249.735	18.123		247.131	16.869		245.596	8.655		238.105	19.74					251.071	5.88		188.302	1.698		192.129	5.13		248.354	72.712
			227.163	17.754		98.141	11.289		251.924	31.015		247.462	15					238.244	5.4		218.475	4.575		247.323	4.404		247.469	16.2
			229.892	17.757		215.294	16.236		253.7	14.5		239.115	15.77					249.678	6.357		126.391	2.634		184.115	4.674		229.365	67.08
			246.963	21.963		153.361	12.999		225.404	10		244.289	15.42					213.934	4.68		178.023	4.908		216.439	8.928		249.115	35.016
			242.172	21.936		146.722	11.958		179	10.055		244.188	14.78					245.763	4.932		172.638	5.586		236.097	12.483		246.626	17.76
			244.221	19.677		173.827	15.816		236.305	8.965		195.609	13.26					249.562	5.325		239.747	5.715		224.949	9.303		251.508	41.704
			186.239	16.836		247.036	47.727		192.864	11.27		211.134	5.97					238.355	5.409		138.418	4.635		244.141	9.048		244.756	33.744
			209.634	15.585		183.06	18.48		204.012	9.44		192.978	16.3					250.2	8.19		242.052	2.727		240.84	7.371		252.491	15.016
			175.377	14.46		172.04	16.8		179.57	7.095		250.232	15					245.391	6.345		172.436	3.873		237.299	8.313		241.791	10.512
			241.76	19.5		250	18.261		249.453	16.475		136.669	8.56					172.434	4.302		179.625	4.761		225.611	5.625		125.518	3.568
			251.265	9.75		240.956	14.799		239.667	8.87		156.917	8.54					247.617	5.124		128.16	4.332		245.859	9.549		245.424	10.184
			239.706	6.192		236.372	40.743		244.568	9.37		175.386	20.2					224.233	6.141		238.26	3.534		247.409	4.773		228.931	36.968
			246.17	5.88		213.965	19.866		249.864	8.05		167.571	22.57					217.815	5.556		238.712	4.905		182.602	3.816		245.365	17.08
			238.489	7.365		167.829	26.397		245.718	8.43		243.475	12.79					242	6.06		125.553	3.552		220.345	6.219		208.069	20.968
			247.662	6.705		215.181	28.626		239.836	9		121.798	4.94					243.816	7.698		183.058	3		244.098	6.804		235.345	17.792
			240.444	6.501		166.085	12.66		244.066	7.855		199.18	12.62					243.032	6.951		173.571	3.234		170.008	3.051		238.325	9.192
			242.222	8.406		222.259	18.102		181.968	9.425		247.897	13.08					239.708	4.839		232.27	3.081		250.792	6.057		248.622	9.296
			246.383	14.184		188.82	25.083		239.732	7.945		160.385	19.36					234.983	7.701		150.882	6.087		189.062	4.851		244.065	11.128
			162.045	4.635		239.734	16.077		245.667	11.955		230.521	15.34					188.216	5.505		117.159	2.226		240.141	4.734		226.045	13.088
			142.552	3.852		222.109	11.181		236.671	57.235		189.18	15.25					223.993	4.479		144.478	2.652		229.769	5.076		238.129	14.208
			191.76	2.52		181.731	4.155		237.06	8.015		136.018	11.8					242.23	8.409		126.072	1.818		237.347	4.611		250.169	21.504
			240.341	6.762		235.646	2.937		244.691	7.555		127.508	8.92					221.419	2.58		176.96	3.279		240.728	6.582		228.541	19.352
			226.514	5.229		166.043	2.262		239.296	10.865		179.328	11.49					206.333	6.309		129.048	4.287		231.766	3.468		247.234	17.528
			224.238	7.275		151.667	3.159		247.079	8.485		214.875	17.08					184.109	5.073		205.2	6.201		227.831	7.293		240.333	17
			243.372	6.693		104.522	2.544		198.19	10.665		130.315	11.37					249.202	3.63		204.743	4.029		239	4.041		194.914	23.312
			217.128	5.106		131.152	3.57		210.184	8.815		130.906	12.19					245.34	6.54		159.121	3.456		223.061	13.47		248.712	14.304
			207.226	5.895		172.26	3.78		191.983	11.84		172.759	12.04					192.394	3.999		176.746	2.541		239.179	6.924		246.5	9.064
			235.057	5.421		165.768	4.287		248.39	11.645		155.058	14.04					248.906	6.141		178.868	2.25		233.51	4.653		250	8.584
			238.454	6.093		103.252	1.908		238.061	9.24		130.728	13.33					214.175	4.248		141.843	2.451		224.212	6.636		249.775	10.928
			212.582	4.692		113.125	2.484		244.451	9.12		142.808	15.58					241.976	4.317		168.26	4.26		135.289	6.552		249.352	13.8
			247.177	5.418		243.116	4.185		245.762	11.03		171.254	7.97					247.558	4.365		205.02	4.617		246.914	4.815		248.892	18.496
			249.302	5.661		229.486	3.771		249.638	9.565		238.037	22.25					248.2	5.835		246	3.387		251.923	5.076		244.095	13.464
			202.768	4.983		237.542	4.125		235.043	10.055		119.025	5.57					247.987	4.422		84.47	1.728		241.039	3.147		246.897	11.496
			173.866	6		230.101	4.131		231.367	8.985		88.343	10.2					213.667	3.279		157.175	2.421		244.043	6.978		246.747	9.736
			221.44	6.357		248.75	6.375		188.915	9.765		147.661	8.06					242.455	5.673		128.5	1.575		247.442	4.221		243.089	16
			240.317	6.285		97.979	2.433		185.932	9.595		83.625	2.61					224.624	3.207		209.907	4.326		171.934	6.591		240.857	15.088
			246.048	8.214		152.893	2.43		224.833	11.175		69.779	1.95					252.127	6.327		250.417	3.249		168.805	2.649		243.403	15
			168.97	3.582		207.344	4.593		235.423	10.96		85.659	4.47					251.079	7.857		159.489	1.977		160.694	2.541		251.118	11.872
			249.372	7.461		161.333	1.824		234.235	13.61		100.222	8.78					236.537	3.852		141.115	3.744		241.636	3.306		245.118	7.584
			241.872	7.596		95.369	3.045		248.646	9.345		172	17.11					242.306	5.916		130.455	4.035		152.53	3.144		246.725	12.056
			238.854	6.687		134.139	2.499		248.583	6.915		149.881	64.88					244.228	5.367		186.651	2.784		224.6	4.254		243.072	7.888
			131.664	3.225		181.275	5.262		248.132	6.105		168.917	121.04					247.38	4.77		238.758	5.364		181.768	31.125		248.5	12.496
			152.655	2.586		157.253	2.691		242.216	9.255		97.318	11.18					235.618	7.617		237.182	4.704		235.61	3		249.055	10.52
			155.525	3.84		135.029	3.261		156.712	8.075		63	22.56					241.23	6.609		181.422	5.268		175.629	5.571		247.273	11.744
			239.234	7.02		246.5	4.158		244.169	9.035		231.582	17.03					247.059	3.312		128.554	2.133		238.898	6.273		246.603	12.296
			230.737	5.262		157.8	2.271		247.506	8		160.51	25.71					248.918	5.31		99.616	2.91		199.493	4.041		242.597	10.968
			241.542	4.374		219.862	3.93		247.115	10.165		249.57	25.58					245.369	6.738		178.275	5.025		238.452	3.144		240.973	13.84
			247.051	4.632		153.702	2.475		140.488	7.28		248.356	29.32					245.289	4.935		146.48	2.94		235.035	5.841		250	16.128
			226.821	7.845		137.571	2.517		156.896	6.715		209.935	26.3					244.372	6.639		157.786	3.714		164.326	4.239		245.213	10.888
			224.569	6.411		237.686	2.706		231.588	7.06		222.746	19.68					248.311	4.767		242.25	4.962		195.611	2.667		250.354	17.232
			172.135	3.303		208.955	4.977		183.344	7.295		127.632	16.43					246.013	5.697		237.886	5.25		226.043	4.044		233.077	11.696
			201.689	6.468		143.932	2.25		248.278	13		203.566	21.13					236.453	5.811		248.162	4.5		142.053	2.226		249.947	14.424
			221.217	3.39		121.519	2.376		247.608	12.25		171.234	16.56					247.016	5.238		118.26	1.29		247.48	15.84		245.915	12.424
			213.255	7.47		151.303	3.591		193.633	15.55		243.6	38.22					244.859	5.745		169.803	3.345		243.726	3.165		247.787	17.48
			251.776	8.754		117.625	2.376		242.505	18.57		249.697	25.96					248.67	4.893		164.392	4.236		182.706	2.691		247.649	14.232
			132.39	7.8		118.845	3.756		249.138	9.61		137.626	15.91					228.403	5.463		247.033	3.048		114.73	3.459		248.5	18.136
			233.109	5.4		116.649	3		249.091	12.21		237	19.16					249.78	7.017		224.564	2.847		142.625	2.718		181.083	8
			168.75	8.118		105.156	2.343		247.13	9.835		212.195	17.24					213.774	6.774		168	1.719		198.25	3.3		252.041	13.88
			220.976	15.285		189.375	4.407		244.752	10.38		253.734	18.06					235.179	6.267		80.88	1.65		224.44	4.458		247.241	13.792
			178.721	5.163		118.047	5.016		239.545	9.52		242.892	20.15					239.886	4.713		128.909	3.759		166.875	4.05		240.361	16.888
			203.515	4.278		192.106	4.596					241.761	20.87					248.69	3.972		160.733	2.049		244.02	6		215.717	58.432
			243.121	6.723		89.802	1.746					240.861	21.94					242.318	4.431		130.898	1.329		247.339	5.643		143.161	31.448
			236.926	6.555		75.067	1.911					252.102	20.78					248.763	4.83		128.823	4.482		236.143	5.358		249.074	24.096
			245.474	8.316		126.537	1.389					250.2	21.05					249.973	7.635		84.169	1.239		215.255	5.508		241.472	26.408
			242.236	6.981		191.552	4.242					248.038	18.8					243.886	5.961		140.691	4.677		186.747	4.482		165.606	31.88
			248.239	7.254		228.711	4.2					230.746	20.95					243.902	8.853		199.333	3.666		108.642	3.537		199.628	49.672
			238.786	6.483		167.314	2.766					242.3	21					220.692	5.769		179.1	2.28		150.189	3.123		247.078	20.888
			235.421	8.211		190.855	4.2					197.933	14.81					240.56	2.916		246.776	4.863		165.633	3.15		249.021	17.528
			241.776	7.836		154.452	1.935					243.312	47.92					246.689	4.329		148.528	4.041		110.028	1.431		251.465	20.2
			192.733	6.144		100.012	2.547					201.613	13.23					248.923	6.414		147.778	3.708		171.104	7.881		189.518	12.208
			249.132	7.191		106.684	2.883					199.547	18.58					241.254	9.951					246.413	5.88		240.933	18.488
			216.625	5.334		155.141	2.154					164.385	23.69					248	8.385					248.989	8.124		216.299	18.392
			243.828	3.309		149.99	2.454					163.765	12.72					179.281	3.561					230.167	3.099		249.91	19.104
			244.493	16.92		174.431	3.354					239.1	14.72					248.119	6.762					223.634	4.626		244.061	23.84
			246.137	7.521		81.311	3.81					236.568	21.14					247	4.464					135.769	3.462		186.25	9.752
			238.5	4.458		149.115	2.067					203.158	11.58					250.702	4.98					198.347	12.207		249.517	22.896
			243.229	8.499		206.5	3.825					246.254	17.89					242.378	5.352					234.269	6.057		238.788	10.92
			242.621	6.063		88.147	1.965					171.028	14.67					242.978	5.871					246.914	5.43		234.116	16.336
			246.117	5.514		132.922	3.468					239.173	26.67					243.172	6.465					247.051	5.385		197.904	13.696
			240.725	9.303		124.157	2.646					241.297	44.22					236.278	4.833					250.5	6.951		235.589	16.712
			235	5.883		240.808	4.386					211.858	13.19					244.182	5.103					99.578	4.41		246.095	11.176
			250.03	5.553		249.667	4.833					243.805	22.41					233.143	20.103					137.97	3.591		250.156	15.832
			246.764	6.834		241.649	4.071					242.504	24.18					249.815	7.593					244.729	6.306		244.027	11.888
			230.149	5.346		245.809	6.573					247.512	18.57					243.693	5.919					170.088	3.354		250.517	15.736
			202.433	5.688		247.922	5.343					242.318	20.11					250.03	5.544					110.071	4.53		224.19	13.792
			162.164	4.851		181.219	4.629					228.015	23.43					251.219	6.468					152.781	3.609		203.417	11.584
			243.778	5.166		243.973	6.573					231.7	19.43					206.971	5.472					173.338	5.064		202.342	10.528
			245.043	7.077		248.641	5.538					241.798	15.21					248.679	6					105.753	3.897		214.548	12.384
			171.129	4.38		244.275	4.782					177	7.75					205.081	5.919					250.946	5.787		244.604	22.336
			232.315	4.944		237.609	3.468					229.97	25					230.709	5.895					108.592	3.867		194.966	14.344
			247.031	5.907		170.946	5.838					219.063	18.25					248.667	3.999								219.83	14.472
			126.762	3.036		241.493	5.958					115.303	15.38					232.735	4.323								235.783	9.216
			246.19	5.094		251.889	5.445					173.736	18.33					245.805	5.61								230.619	8.384
			244.833	14.7501		250.536	6.588					192.8	13.14					246.802	4.839								179.721	11.72
			235.923	6.807		242.488	3.621					117.481	14.81					198.812	4.314								241.75	20.728
			176.733	5.961		244.49	6.207					156.83	17.5					252.364	4.773								159.1	6.96
			210.154	4.8		245.282	5.475					173.157	16.86					238.647	4.941								244.97	16.832
			237.404	8.25		240.944	4.353					174.918	19.8					239.085	5.01								244.949	23.104
			238.795	5.301		222.97	5.955					211.357	14.46					234.141	3.891								231.861	12.072
			230.466	3.621		166.87	1.89					98.67	18.98					242.339	6.912								241.441	8.816
			185.242	5.274		244.581	15.111																				216.591	16.848
			250.222	17.094		245.981	4.95																				174.701	8.6
			237.803	6.435		234.987	5.811																				190	9.256
			248.978	7.932		249.838	5.433																				249.595	12.216
			235.804	8.058		241.675	3.252																				249.32	13.224
			250.964	8.412		248.978	3.483																				248.5	10.616
			247.014	5.751		243.4	6.225																				239.667	14.52
			246.273	8.046		236.018	4.821																				248.882	12
			248.327	7.326		246.653	7.293																				202.56	7.904
			240.92	7.56		242.164	4.209																				166.514	7.888
						248.312	6.957																				163.397	18.416
						243.176	3.771																				190.204	9.576
						248.778	6.999																				247.846	12.68
						212.601	4.404																				246.649	10.52
						193.646	5.436																				246.1	10
						244.938	6.249																				216.364	15.032
						184.845	4.251																				190.838	13.192
						118.699	3.462																				250.056	15.112
						244.795	5.922																				220.079	13.688
						247.667	10.314																				245.859	13.128
						241.242	4.161
						242.153	4.626
						226.128	3.384
						160.262	4.02
						180.269	6.405
						216.5	4.314
						241.78	4.068
						233.811	4.377
						200.049	4.464
						161.59	2.31
						249.872	6.639
						247.848	6.501
						156	3.486
						240.362	6.192
						126.146	3.291
						190.465	8.373
						236.477	4.296
						117.959	4.899
						250.652	6.456
						247.375	6.213

## Sheet: Fig. 1j
in vitro Original Cal-Light				OG-Cal					in vitro Cal-Light ST-Kv2.1				Kv2.1					in vitro Cal-Light ST-KA2				KA2
[Slice culture] OG-Cal				Dark	Light Only	Stim Only	Light + Stim		[Slice culture] Cal-ST (Kv2.1)				Dark	Light Only	Stim Only	Light + Stim		[Slice culture] Cal-ST (KA2)				Dark	Light Only	Stim Only	Light + Stim
Average of total G/R									Average of total G/R									Average of total G/R
				0.03838	0.04068	0.04277	0.04299						0.01199	0.15065	0.01199	0.05887						0.02003	0.00553	0.0158926	0.05178
				0.03609	0.04225	0.04725	0.04948						0.01235	0.15551	0.01235	0.06147						0.02092	0.00641	0.0173425	0.05203
				0.03379	0.0426	0.04764	0.05635						0.0134	0.1656	0.0134	0.06664						0.02094	0.00702	0.0173932	0.05224
OG-Dark				0.03334	0.04366	0.0514	0.05722		ST-Kv2.1-Dark				0.01547	0.16601	0.01547	0.06718		ST-KA2-Dark				0.02155	0.01331	0.0181821	0.05351
OG-Light Only				0.0253	0.04407	0.05312	0.05802		ST-Kv2.1-Light Only				0.01565	0.17415	0.01565	0.07171		ST-KvA2-Light Only				0.02178	0.01719	0.019103	0.05616
OG-Stim Only				0.02332	0.04502	0.05425	0.06257		ST-Kv2.1-Stim Only				0.01678	0.18389	0.01678	0.07382		ST-KA2-Stim Only				0.02193	0.02173	0.0192639	0.05695
OG-Light + Stim				0.02072	0.04502	0.055	0.06279		ST-Kv2.1-Light + Stim				0.01699	0.18724	0.01699	0.0749		ST-KA2-Light + Stim				0.02235	0.02226	0.0193198	0.05891
				0.01986	0.04841	0.05503	0.06361						0.01727	0.18887	0.01727	0.07621						0.02282	0.02271	0.0193695	0.06067
				0.0195	0.04951	0.05576	0.06432						0.01866	0.19595	0.01866	0.07897						0.02311	0.02289	0.0195413	0.06205
				0.01907	0.05015	0.05667	0.06472						0.02304	0.20072	0.02304	0.08054						0.02315	0.02304	0.0198955	0.06239
				0.0478	0.05037	0.05667	0.06892						0.03264	0.20293	0.03264	0.08607						0.0232	0.02339	0.0199581	0.06283
				0.15791	0.052	0.05785	0.07422						0.03335	0.20361	0.03335	0.0863						0.0235	0.02349	0.0201445	0.06285
				0.14765	0.0525	0.05788	0.07738						0.03377	0.20826	0.03377	0.08687						0.0235	0.02356	0.0203547	0.0642
				0.09966	0.05324	0.05805	0.07749						0.03397	0.21119	0.03397	0.08746						0.02355	0.02373	0.0208776	0.0655
				0.05727	0.05385	0.05866	0.07751						0.03409	0.21373	0.03409	0.08828						0.02357	0.02387	0.0211789	0.06764
				0.04709	0.05393	0.05979	0.07884						0.0347	0.22382	0.0347	0.09021						0.02375	0.02428	0.0212408	0.06873
				0.04442	0.05409	0.05979	0.07944						0.03487	0.22555	0.03487	0.09056						0.02394	0.0244	0.022518	0.06967
				0.04034	0.05912	0.06089	0.07964						0.0353	0.22649	0.0353	0.09391						0.02402	0.02447	0.0226177	0.06987
				0.03902	0.05921	0.06104	0.08121						0.03557	0.23482	0.03557	0.09593						0.02403	0.02472	0.0228905	0.07445
				0.02902	0.05951	0.06544	0.08151						0.03559	0.24008	0.03838	0.09631						0.02429	0.02484	0.0232677	0.07729
				0.03334	0.06021	0.06568	0.08332						0.03637	0.24281	0.03609	0.09638						0.02435	0.0251	0.0233384	0.07936
				0.03347	0.06056	0.0663	0.08432						0.03683	0.25201	0.03379	0.0992						0.02442	0.0253	0.0233726	0.08584
				0.03347	0.06101	0.07214	0.08521						0.03706	0.26118	0.03334	0.09993						0.0246	0.02534	0.0233739	0.08806
				0.03379	0.06271	0.07294	0.08552						0.03726	0.28001	0.0253	0.09997						0.02497	0.02563	0.0234902	0.09242
				0.03598	0.06568	0.07365	0.0857						0.03745	0.4839	0.02332	0.10208						0.02512	0.02583	0.0236402	0.09367
				0.03609	0.06598	0.0742	0.08631						0.03756	0.13146	0.02072	0.10494						0.02518	0.02595	0.0236474	0.09721
				0.03838	0.06662	0.0742	0.08654						0.03777	0.13887	0.01986	0.10512						0.02524	0.02624	0.024512	0.09809
				0.03838	0.06676	0.07455	0.08814						0.03785	0.14312	0.0195	0.10669						0.02534	0.02652	0.0245848	0.09917
				0.039	0.06749	0.07698	0.08972						0.03809	0.14339	0.01907	0.11055						0.02557	0.02654	0.0246959	0.10363
				0.03902	0.06771	0.07724	0.09005						0.03829	0.144	0.0478	0.11331						0.02582	0.02689	0.0250154	0.156429
				0.0395	0.06819	0.07936	0.09089						0.03845	0.14402	0.15791	0.11454						0.02603	0.02709	0.0251988	0.173516
				0.04034	0.06874	0.08069	0.09218						0.03915	0.14635	0.14765	0.11523						0.02659	0.02747	0.0252483	0.174048
				0.04085	0.06952	0.08094	0.09224						0.03929	0.15327	0.09966	0.11703						0.02674	0.02751	0.0254723	0.178755
				0.04112	0.06989	0.08148	0.09353						0.03971	0.15858	0.05727	0.11747						0.02754	0.02761	0.0255916	0.181146
				0.04267	0.07029	0.08281	0.09511						0.04004	0.16057	0.04709	0.11887						0.02794	0.02805	0.0259322	0.182015
				0.04406	0.07042	0.08286	0.09594						0.04051	0.1607	0.04442	0.12059						0.02908	0.02807	0.0261132	0.182726
				0.04442	0.0719	0.08345	0.0968						0.04086	0.16448	0.04034	0.12556						0.02915	0.02815	0.0263184	0.18755
				0.04454	0.07389	0.08535	0.09897						0.04089	0.16824	0.03902	0.12672						0.02971	0.02864	0.0264332	0.1906
				0.04709	0.07531	0.08552	0.10138						0.04097	0.17385	0.02902	0.13018						0.03016	0.02923	0.0267465	0.19166
				0.0478	0.07549	0.08803	0.10171						0.041	0.18075	0.03334	0.13079						0.03017	0.0294	0.0267919	0.198096
				0.05079	0.07574	0.08836	0.10207						0.04105	0.18595	0.03347	0.13165						0.04319	0.02952	0.0269052	0.201226
				0.05374	0.07736	0.0902	0.10382						0.04112	0.1862	0.03347	0.13536						0.04834	0.03013	0.0269184	0.202515
				0.05567	0.07762	0.09194	0.1043						0.04146	0.18857	0.03379	0.13575						0.04952	0.0302	0.0272583	0.203297
				0.05727	0.07907	0.09425	0.10582						0.04155	0.19064	0.03598	0.13749						0.0502	0.03022	0.0277997	0.20372
				0.05863	0.07914	0.09471	0.10632						0.04188	0.19287	0.03609	0.13925						0.05066	0.0306	0.0278612	0.20645
				0.05974	0.08077	0.09726	0.10657						0.04236	0.2007	0.03838	0.13934						0.05125	0.03088	0.0283173	0.210812
				0.06033	0.08103	0.09829	0.10657						0.04245	0.20706	0.03838	0.14014						0.05227	0.03146	0.0294203	0.211152
				0.06057	0.08276	0.09925	0.10659						0.04283	0.21085	0.039	0.14229						0.05231	0.03207	0.0304494	0.213657
				0.06165	0.08375	0.09928	0.10861						0.04337	0.21481	0.03902	0.14346						0.05345	0.0348	0.0316756	0.21754
				0.06466	0.08525	0.09955	0.10907						0.04361	0.21651	0.0395	0.14583						0.05349	0.03499	0.03218	0.221481
				0.07218	0.08614	0.09962	0.10948						0.04399	0.06045	0.04034	0.14629						0.05413	0.03519	0.0329412	0.222803
				0.07659	0.08657	0.09976	0.11293						0.0441	0.06731	0.04085	0.14696						0.0543	0.03525	0.0331183	0.225682
				0.08073	0.08687	0.10017	0.11417						0.04443	0.07057	0.04112	0.14735						0.05455	0.03527	0.0339852	0.227342
				0.09412	0.08718	0.10262	0.11557						0.04452	0.07102	0.04267	0.14768						0.05501	0.03552	0.0343931	0.233864
				0.09966	0.08729	0.10309	0.116						0.04465	0.07159	0.04406	0.14836						0.05642	0.03696	0.0355456	0.238804
				0.09966	0.08761	0.10416	0.11652						0.04497	0.07288	0.04442	0.14903						0.05644	0.03878	0.035789	0.239128
				0.1064	0.08772	0.10423	0.11696						0.04507	0.07464	0.04454	0.1492						0.05673	0.03882	0.03869	0.240183
				0.11752	0.0878	0.10491	0.11699						0.04515	0.07537	0.04709	0.1508						0.05675	0.0389	0.04117	0.240273
				0.11908	0.08783	0.10551	0.11732						0.04614	0.076	0.0478	0.15277						0.05878	0.04024	0.04432	0.241971
				0.11938	0.08783	0.10772	0.11842						0.04625	0.07656	0.04764	0.15373						0.05955	0.04264	0.04755	0.242024
				0.11938	0.08828	0.10858	0.11918						0.04645	0.07736	0.0514	0.15607						0.06111	0.04796	0.04927	0.243642
				0.11965	0.08878	0.10881	0.11962						0.0466	0.07807	0.05312	0.15654						0.06133	0.04908	0.05402	0.244535
				0.12053	0.08925	0.10919	0.11981						0.04696	0.08232	0.05425	0.15682						0.06232	0.04948	0.05419	0.246066
				0.12113	0.08979	0.11082	0.12038						0.04707	0.08242	0.055	0.15917						0.06235	0.04953	0.05436	0.247079
				0.12147	0.09063	0.11086	0.12077						0.04708	0.0839	0.05503	0.16206						0.06249	0.05006	0.05475	0.248539
				0.12165	0.09203	0.11198	0.12244						0.04711	0.08426	0.05576	0.16375						0.06273	0.05078	0.05674	0.248663
				0.12208	0.09227	0.11287	0.12342						0.04721	0.08433	0.05667	0.16583						0.06273	0.05113	0.0593	0.24972
				0.12218	0.0923	0.11295	0.12656						0.04764	0.08627	0.05667	0.16985						0.06309	0.05422	0.06266	0.253945
				0.12244	0.09813	0.11318	0.12721						0.04806	0.08766	0.05785	0.17355						0.06335	0.05478	0.0628	0.254543
				0.12463	0.09823	0.11372	0.1273						0.0481	0.08926	0.05788	0.1782						0.0634	0.05527	0.06307	0.264526
				0.12501	0.09823	0.1145	0.12753						0.04837	0.08995	0.05805	0.18059						0.06365	0.05634	0.06343	0.265198
				0.12524	0.0985	0.11531	0.13013						0.04844	0.09048	0.05079	0.1826						0.06395	0.05814	0.06495	0.266564
				0.12639	0.09891	0.11637	0.13031						0.04862	0.09083	0.05374	0.18568						0.06641	0.06185	0.06616	0.272598
				0.12642	0.10026	0.11673	0.13052						0.04936	0.09407	0.05567	0.18715						0.0665	0.06242	0.06653	0.27428
				0.12659	0.1006	0.11745	0.13105						0.04974	0.09661	0.05727	0.19068						0.06699	0.06388	0.06709	0.281647
				0.12667	0.10128	0.11816	0.13248						0.04992	0.04972	0.05863	0.19702						0.06708	0.06401	0.0675	0.283248
				0.12687	0.10227	0.11888	0.13273						0.04996	0.05439	0.05974	0.19952						0.06733	0.06559	0.06776	0.290018
				0.12688	0.10328	0.11979	0.13281						0.05005	0.05867	0.05951	0.20141						0.06759	0.0694	0.06862	0.290573
				0.12725	0.10337	0.12266	0.13317						0.05052	0.06108	0.06021	0.20284						0.06942	0.07052	0.06877	0.293296
				0.12755	0.10426	0.12803	0.13632						0.0508	0.06137	0.06056	0.20913						0.06979	0.07148	0.07012	0.296133
				0.15233	0.10438	0.12825	0.13732						0.0508	0.06277	0.06101	0.22154						0.06988	0.07163	0.07024	0.296317
				0.15791	0.10535	0.13252	0.1389						0.05081	0.0634	0.06271	0.22428						0.07062	0.0719	0.07102	0.2995
				0.18589	0.10897	0.13259	0.14041						0.05178	0.06544	0.06568	0.23341						0.07147	0.07206	0.07106	0.307448
				0.18731	0.11092	0.13259	0.14122						0.05204	0.06778	0.06598	0.27798						0.07199	0.07334	0.0712	0.308043
				0.18769	0.11229	0.1339	0.14172						0.05207	0.06823	0.06662	0.28431						0.0725	0.07433	0.07166	0.310797
				0.20042	0.11257	0.13496	0.14258						0.05254	0.071	0.06676	0.29591						0.07258	0.07496	0.07258	0.312008
				0.2034	0.1128	0.13528	0.14503						0.05255	0.07101	0.06749	0.31738						0.07268	0.075	0.07261	0.313512
				0.20502	0.11929	0.13774	0.14682						0.05256	0.07151	0.06771	0.32669						0.07483	0.07529	0.07267	0.313581
				0.20559	0.11986	0.13778	0.14727						0.05261	0.07326	0.06819	0.35191						0.07515	0.076	0.07374	0.314308
				0.20823	0.12517	0.1378	0.15504						0.05269	0.07461	0.06874	0.35218						0.07535	0.07634	0.07461	0.317623
				0.2083	0.12639	0.13791	0.15624						0.05275	0.07466	0.06952	0.37653						0.0755	0.07664	0.07465	0.321
				0.21	0.12785	0.13862	0.15643						0.05322	0.07521	0.06033	0.39708						0.07583	0.07918	0.07469	0.322754
				0.21604	0.12819	0.14068	0.15856						0.05335	0.07561	0.06057	0.39845						0.07601	0.08247	0.07508	0.3282
				0.22536	0.13068	0.14164	0.15953						0.05336	0.07584	0.06165	0.42266						0.0765	0.08271	0.07534	0.331423
				0.2779	0.13069	0.14213	0.15995						0.05337	0.07624	0.06466	0.4262						0.07679	0.08327	0.07632	0.33436
				0.32134	0.13124	0.14304	0.16034						0.05338	0.07705	0.07218	0.43518						0.07848	0.08438	0.07672	0.335457
				0.35625	0.13418	0.14341	0.16341						0.05404	0.07934	0.07659	0.45992						0.07873	0.0844	0.07726	0.340778
				0.37736	0.13506	0.14432	0.1645						0.0543	0.08029	0.08073	0.46761						0.08001	0.08975	0.07739	0.345237
					0.13602	0.14432	0.16464						0.05464	0.08032	0.09412	0.47041						0.08016	0.09403	0.07779	0.351609
					0.1379	0.14515	0.16507						0.05472	0.08393	0.0961	0.47372						0.08057	0.0945	0.07832	0.352761
					0.13856	0.1452	0.16698						0.05476	0.08671	0.09835	0.47578						0.08138	0.09469	0.07902	0.358275
					0.13981	0.14599	0.16718						0.05484	0.09225	0.10406	0.47595						0.08192	0.09483	0.07928	0.358841
					0.14065	0.14673	0.16806						0.05515	0.09255	0.10471	0.48398						0.08209	0.09506	0.07938	0.360829
					0.14098	0.14715	0.1686						0.05541	0.09269	0.10506	0.48459						0.08271	0.09517	0.07959	0.364651
					0.16022	0.15911	0.16942						0.05597	0.09454	0.10622	0.48523						0.08588	0.09555	0.08074	0.365655
					0.16366	0.1615	0.17063						0.05656	0.03983	0.10651	0.49144						0.08653	0.09588	0.08114	0.389493
					0.16455	0.16179	0.17161						0.05672	0.043	0.10779	0.50794						0.08705	0.09965	0.08155	0.393944
					0.17062	0.16301	0.17263						0.05949	0.04326	0.10786	0.50952						0.0879	0.10078	0.08161	0.395232
					0.17142	0.16437	0.1739						0.06063	0.04551	0.10863	0.5147						0.08893	0.10111	0.08178	0.397307
					0.17142	0.16831	0.17425						0.06146	0.04774	0.10887	0.53129						0.09099	0.10272	0.08351	0.402644
					0.17971	0.17441	0.17491						0.06153	0.04961	0.10971	0.53216						0.09294	0.10278	0.08412	0.419209
					0.18147	0.17523	0.17533						0.06183	0.05055	0.11254	0.53659						0.09325	0.1052	0.08426	0.423295
					0.18163	0.18175	0.17634						0.06189	0.05126	0.1131	0.53807						0.09349	0.10683	0.0846	0.428472
					0.18731	0.18232	0.17735						0.06217	0.05279	0.11383	0.53872						0.09353	0.10724	0.08467	0.430674
					0.20191	0.18555	0.1775						0.06233	0.05303	0.11445	0.54007						0.09356	0.10761	0.08472	0.445957
					0.20934	0.19067	0.17759						0.06423	0.05333	0.11682	0.5414						0.09501	0.10785	0.08523	0.451283
					0.22709	0.19084	0.17811						0.0645	0.05428	0.11684	0.54798						0.09539	0.10913	0.08539	0.454443
					0.2302	0.19557	0.17834						0.07113	0.05544	0.11774	0.55064						0.096	0.10928	0.08606	0.462573
					0.23582	0.19725	0.17844						0.08158	0.05642	0.11927	0.563						0.09602	0.10948	0.08616	0.473871
					0.23715	0.19767	0.17862						0.0828	0.05695	0.12203	0.56368						0.09673	0.10972	0.08626	0.478573
					0.25361	0.20307	0.17864						0.09579	0.05752	0.12238	0.57582						0.09681	0.11119	0.08749	0.487385
					0.28682	0.20529	0.17948						0.10063	0.058	0.12346	0.57934						0.09751	0.11129	0.08793	0.488314
					0.29882	0.2061	0.17978						0.10623	0.06081	0.12418	0.58343						0.09928	0.11205	0.08877	0.490051
					0.31791	0.20873	0.17978						0.11025	0.06155	0.12639	0.59029						0.09931	0.11234	0.08925	0.494354
					0.34819	0.21234	0.1816						0.11039	0.06343	0.12685	0.59432						0.10021	0.11366	0.08948	0.498558
					0.3606	0.21456	0.18211						0.11633	0.06559	0.12758	0.59899						0.10185	0.1137	0.08969	0.505708
					0.42483	0.3385	0.18256						0.12459	0.0666	0.12771	0.60001						0.10218	0.11493	0.09034	0.509437
						0.37872	0.18308						0.12862	0.07129	0.12975	0.60048						0.10304	0.11555	0.09062	0.511857
							0.18375						0.12914	0.07425	0.13013	0.60368						0.1036	0.11585	0.09082	0.517338
							0.18392						0.1343	0.07771	0.13018	0.6041						0.10434	0.1164	0.09294	0.531524
							0.18404						0.13469	0.03961	0.13049	0.60876						0.10754	0.11682	0.09308	0.536686
							0.18458						0.135	0.04248	0.1305	0.61499						0.10769	0.11793	0.09344	0.539316
							0.1856						0.13516	0.04352	0.13115	0.61652						0.10976	0.12031	0.09409	0.541757
							0.19142						0.13583	0.04471	0.1312	0.62119						0.1111	0.12068	0.09506	0.543686
							0.19415						0.1364	0.04589	0.13259	0.62687						0.11244	0.12207	0.09657	0.550179
							0.19629						0.13795	0.04972	0.13272	0.63261						0.113	0.12212	0.0988	0.550179
							0.19827						0.13929	0.05457	0.13322	0.63625						0.1141	0.12275	0.0988	0.550445
							0.19831						0.14438	0.05475	0.13359	0.63746						0.11421	0.12325	0.09972	0.552181
							0.19843						0.14456	0.05683	0.13482	0.64633						0.11637	0.12328	0.10113	0.556993
							0.19883						0.14549	0.05689	0.13484	0.64838						0.11701	0.12375	0.10151	0.565515
							0.20166						0.1459	0.05718	0.13511	0.64932						0.11712	0.12415	0.10392	0.569326
							0.20347						0.1463	0.05785	0.13852	0.65002						0.11721	0.12418	0.10466	0.56946
							0.20347						0.14753	0.05795	0.13977	0.65203						0.11752	0.12512	0.10472	0.57037
							0.20448						0.14971	0.06156	0.13983	0.65348						0.11908	0.12731	0.10584	0.574523
							0.20448						0.15075	0.06476	0.14026	0.65364						0.11938	0.12868	0.10605	0.57507
							0.20753						0.15222	0.06702	0.14036	0.6602						0.11938	0.12869	0.10648	0.59045
							0.20778						0.15485	0.07016	0.14083	0.66217						0.11965	0.12963	0.10764	0.590659
							0.20834						0.15765	0.07418	0.14134	0.66561						0.12053	0.13119	0.10772	0.591578
							0.21029						0.15894	0.0762	0.16169	0.6662						0.12113	0.13211	0.10781	0.597105
							0.21369						0.15925	0.08037	0.1618	0.67324						0.12147	0.13231	0.10818	0.598053
							0.21515						0.15992	0.08089	0.16192	0.67862						0.12165	0.13286	0.10824	0.611166
							0.21515						0.16142	0.08205	0.1625	0.68193						0.12208	0.13525	0.10996	0.611234
							0.21527						0.16294	0.08454	0.16499	0.69086						0.12218	0.13796	0.11031	0.611291
							0.21527						0.16664	0.08484	0.16946	0.69447						0.12244	0.13882	0.11047	0.611693
							0.21574						0.16739	0.08832	0.17054	0.69641						0.12463	0.13913	0.11112	0.613838
							0.21574						0.17739	0.0912	0.1708	0.69781						0.12501	0.13977	0.11202	0.613963
							0.2177						0.18095	0.09143	0.17124	0.70278						0.12524	0.13999	0.11245	0.614592
							0.21903						0.18132	0.09233	0.17125	0.70655						0.12639	0.14216	0.11245	0.615742
							0.21972						0.18325	0.11442	0.17141	0.71239						0.12642	0.14221	0.11447	0.617072
							0.21977						0.18775	0.13422	0.18037	0.7132						0.12659	0.1425	0.11449	0.618771
							0.22244						0.19042	0.04167	0.18174	0.71625						0.12667	0.14282	0.11465	0.619346
							0.22583						0.19084	0.04268	0.18232	0.72021						0.12687	0.14292	0.11612	0.620674
							0.2268						0.19454	0.04275	0.1921	0.72201						0.12688	0.14599	0.1188	0.622833
							0.22772						0.19898	0.04358	0.19263	0.72213						0.12725	0.14602	0.1196	0.622985
							0.22777						0.20191	0.04508	0.19289	0.73274						0.12755	0.14636	0.12026	0.626094
							0.22905						0.20492	0.04739	0.19315	0.73628						0.12757	0.14746	0.12119	0.627644
							0.2299						0.20743	0.04758	0.19364	0.73863						0.12762	0.1478	0.12283	0.630293
							0.23006						0.20823	0.04766	0.1939	0.74228						0.12904	0.14786	0.12307	0.630322
							0.23241						0.26003	0.04772	0.19759	0.7447						0.12913	0.14834	0.12329	0.631473
							0.2335						0.29152	0.04776	0.19786	0.74534						0.12934	0.15013	0.12434	0.633143
							0.2353							0.04832	0.1997	0.74713						0.12936	0.15063	0.1246	0.636256
							0.23628							0.04832	0.20186	0.75408						0.12957	0.15072	0.12494	0.638554
							0.24141							0.05015	0.21102	0.75573						0.12963	0.1516	0.12497	0.638559
							0.24244							0.05037	0.21141	0.75746						0.1299	0.15263	0.12639	0.639487
							0.24258							0.0507	0.21232	0.76028						0.13091	0.15286	0.1268	0.640404
							0.24306							0.05138	Outliers	0.76173						0.1315	0.15336	0.12711	0.642689
							0.24618							0.0521	0.30455	0.76264						0.13211	0.15433	0.12765	0.644538
							0.2464							0.05222	0.35237	0.76614						0.13265	0.15448	0.12779	0.648878
							0.24647							0.05398	0.51271	0.76625						0.13335	0.15501	0.12803	0.649392
							0.24809							0.05422	0.70669	0.77363						0.13371	0.15614	0.12921	0.649648
							0.25143							0.05502	0.75364	0.77703						0.13412	0.1562	0.12934	0.65426
							0.25232							0.05508	0.86984	0.78431						0.13419	0.15637	0.12939	0.65687
							0.25895							0.05731	1.05015	0.79538						0.13433	0.15638	0.12987	0.662413
							0.2599							0.05833		0.79546						0.13456	0.15688	0.13047	0.663388
							0.26124							0.05942		0.79955						0.13519	0.15753	0.13173	0.663505
							0.26342							0.05976		0.80674						0.13533	0.15753	0.13179	0.667888
							0.26342							0.05989		0.8069						0.13544	0.15819	0.13224	0.670119
							0.2664							0.06003		0.80945						0.13545	0.15907	0.13239	0.675274
							0.2664							0.0874		0.81405						0.13573	0.15958	0.13267	0.682004
							0.26769							0.12174		0.81954						0.13637	0.15971	0.13292	0.682393
							0.26787							0.01863		0.82711						0.13655	0.161	0.13369	0.686349
							0.26927							0.01969		0.82826						0.13674	0.16134	0.13411	0.686712
							0.27269							0.01976		0.82929						0.13691	0.16145	0.13659	0.688211
							0.27595							0.02079		0.83078						0.13705	0.16148	0.13673	0.692264
							0.278							0.02081		0.83875						0.13742	0.16155	0.137	0.693996
							0.27818							0.02094		0.84018						0.13799	0.16187	0.13723	0.694849
							0.28163							0.0218		0.8424						0.13811	0.16267	0.1384	0.695816
							0.28241							0.02204		0.84362						0.13832	0.16301	0.13863	0.698608
							0.28759							0.02232		0.84899						0.13836	0.16367	0.1393	0.700558
							0.28995							0.02232		0.86402						0.13851	0.16394	0.13936	0.704152
							0.29256							0.02262		0.86442						0.13886	0.16411	0.13946	0.704321
							0.29264							0.02291		0.86455						0.13948	0.16471	0.14072	0.709988
							0.29264							0.02326		0.86893						0.13993	0.16472	0.14243	0.713268
							0.30017							0.02338		0.87211						0.14012	0.16645	0.14259	0.714501
							0.30152							0.02338		0.87584						0.14065	0.16688	0.14329	0.722343
							0.30811							0.02338		0.88282						0.14218	0.16718	0.14376	0.724299
							0.31073							0.02365		0.88289						0.14237	0.16729	0.14436	0.724868
							0.31107							0.02372		0.88418						0.14275	0.16913	0.1448	0.728628
							0.31363							0.02385		0.88718						0.14307	0.16916	0.145	0.730456
							0.31851							0.0247		0.89596						0.14327	0.16923	0.14579	0.731629
							0.31851							0.0247		0.9082						0.1441	0.1696	0.14734	0.734325
							0.3198							0.02476		0.91114						0.14411	0.17012	0.14911	0.740146
							0.325							0.02484		0.91385						0.14437	0.17067	0.14944	0.751745
							0.32836							0.02487		0.92588						0.14469	0.17074	0.14958	0.768518
							0.33089							0.02504		0.9327						0.1459	0.17268	0.14989	0.769833
							0.33297							0.02518		0.94056						0.14634	0.17352	0.15228	0.770991
							0.33934							0.02525		0.95292						0.14637	0.17506	0.15382	0.773716
							0.33946							0.02545		0.96028						0.14653	0.17597	0.15477	0.776972
							0.34186							0.02562		0.96414						0.14704	0.17601	0.15697	0.777995
							0.34193							0.02598		0.96684						0.14753	0.17643	0.15795	0.778523
							0.34218							0.02615		0.9687						0.1486	0.17824	0.15889	0.787892
							0.34392							0.02659		0.97498						0.14882	0.18173	0.15909	0.79935
							0.34596							0.027		0.98156						0.15061	0.18176	0.16199	0.800528
							0.3465							0.02706		0.98518						0.15125	0.1819	0.16342	0.803891
							0.34799							0.02708		0.99046						0.15195	0.18232	0.16651	0.810613
							0.34832							0.02905		0.99611						0.15221	0.18355	0.16904	0.814541
							0.34836							0.03022		1.00034						0.15253	0.18512	0.16925	0.816025
							0.35017							0.03119		1.00748						0.15263	0.18614	0.17043	0.818673
							0.35284							0.03315		1.01294						0.15473	0.18733	0.1709	0.819971
							0.35332							0.28175		1.01511						0.15476	0.1884	0.17166	0.829011
							0.35417							0.01868		1.02101						0.15485	0.18919	0.17211	0.831789
							0.35485							0.01891		1.02765						0.15536	0.19518	0.17252	0.834001
							0.36104							0.01974		1.03656						0.1554	0.19552	0.17284	0.836578
							0.36104							0.02009		1.03962						0.15617	0.19666	0.1733	0.842607
							0.40328							0.02017		1.0439						0.15718	0.19715	0.17365	0.851133
							0.40495							0.02066		1.04683						0.15748	0.19717	0.17414	0.854937
							0.41984							0.02078		1.04924						0.15789	0.19884	0.17639	0.88528
							0.42559							0.02107		1.06207						0.15899	0.19937	0.17801	0.885625
							0.47041							0.02158		1.072						0.15959	0.20057	0.17997	0.925956
							0.47839							0.02178		1.07468						0.15972	0.20231	0.18016	0.927269
							0.49032							0.02178		1.08468						0.16027	0.20458	0.18451	0.929173
							0.5016							0.02191		1.11036						0.16051	0.20954	0.18456	0.93692
							0.5177							0.02192		1.11296						0.16212	0.21164	0.18484	0.943802
							0.5192							0.02249		1.11463						0.16308	0.21337	0.18617	0.946553
							0.52728							0.02249		1.12178						0.1632	0.21577	0.19117	1.01285
							0.52961							0.02251		1.14298						0.16397	0.21611	0.19178	1.01467
							0.53398							0.02283		1.15312						0.16397	0.21713	0.19763	1.04198
							0.55826							0.02286		1.18381						0.16486	0.2206	0.2017	1.04959
							0.56654							0.02304		1.22008						0.16494	0.22072	0.20304	1.05408
							0.57512							0.02305		1.23751						0.1654	0.22166	0.20561	1.05522
							0.58189							0.02341								0.16641	0.22448	0.20591	1.0616
							0.59366							0.0235								0.16668	0.22601	0.20707	1.07612
							0.60066							0.02353								0.16738	0.2268	0.21088	1.11806
							0.60803							0.02362								0.16943	0.22725	0.21542	1.12769
							0.61035							0.02445								0.16979	0.23018	0.22302	1.13212
							0.69513							0.02449								0.17032	0.23112	0.22843	1.157
							0.72658							0.02485								0.17176	0.27111	0.22862	1.17187
							0.7294							0.02509								0.17348	0.2952	0.22936	1.17916
							0.7409							0.02542								0.17434	0.33645	0.25554	1.21455
							0.74853							0.0255								0.17613	0.38317	0.25715	1.21482
							0.82352							0.02639								0.17928		0.26675	1.22012
														0.02647								0.18006		0.26808	1.22065
														0.02729								0.18137		0.26843	1.24688
														0.02837								0.18164		0.27153	1.25639
														0.03159								0.18328		0.27287	1.26706
														0.044								0.18606		0.27325	1.27161
														0.05548								0.18674		0.27846	1.28297
														0.05667								0.18731		0.305541	1.28344
														0.07692								0.18769		0.307149	1.3064
														0.16259								0.20042		0.30964	1.30866
																						0.2034		0.316751	1.32636
																						0.20502		0.328461	1.36036
																						0.20823		0.359637	1.36677
																						0.2083		0.361097	1.47392
																						0.22536		0.375577	1.51609
																								0.379094
																								0.391661
in vitro Original Cal-Light									in vitro Cal-Light ST-Kv2.1									in vitro Cal-Light ST-KA2
		N	Mean	SD	SE	Median					N	Mean	SD	SE	Median					N	Mean	SD	SE	Median
Dark		98	0.1011	0.0751	0.00759	0.07866			Dark		170	0.07864	0.0568	0.00436	0.05231	-0.22476		Dark		275	0.10452	0.04989	0.00301	0.11421
Light Only		127	0.11289	0.0692	0.00614	0.08979			Light Only		270	0.08001	0.06574	0.004	0.05959	-0.23232		Light Only		260	0.1141	0.06706	0.00416	0.11661
		N	Mean	SD	SE	Median					N	Mean	SD	SE	Median					N	Mean	SD	SE	Median
Light Only		127	0.11289	0.0692	0.00614	0.08979			Light Only		270	0.08001	0.06574	0.004	0.05959	-1.62432		Light Only		260	0.1141	0.06706	0.00416	0.11661
Stim Only		128	0.11816	0.05304	0.00469	0.11084			Stim Only		175	0.08978	0.05567	0.00421	0.06749	-1.68264		Stim Only		277	0.11209	0.07569	0.00455	0.10113
		N	Mean	SD	SE	Median					N	Mean	SD	SE	Median					N	Mean	SD	SE	Median
Stim Only		128	0.11816	0.05304	0.00469	0.11084			Stim Only		182	0.11133	0.13089	0.0097	0.06913			Stim Only		277	0.11209	0.07569	0.00455	0.10113
Light + Stim		261	0.22681	0.1453	0.00899	0.18404			Light + Stim		250	0.54043	0.33801	0.02138	0.59666			Light + Stim		275	0.5459	0.33541	0.02023	0.55218
								2.41X
				2.38X
		2.24X				6.87X				5.22X
	Dark		Light + Stim		Dark		Light + Stim		Dark		Light + Stim
		OG Cal-Light				ST-Kv2.1				ST-KA2

## Sheet: Fig. 1k
Slice Culture			Kv2.1															KA2
			Dark			Light Only			Stim Only			Light + Stim (15 min)						Dark			Light Only			Stim Only			Light + Stim (15 min)
Kv2.1-DarkTTX			Red	Green		Red	Green		Red	Green		Red	Green		KA2-Dark			Red	Green		Red	Green		Red	Green		Red	Green
Kv2.1-DarkBIC			42.2461	8.04454		56.6835	5.4764		79.0112	55.8367		119.446	18.6419		KA2-Light Only			99.1509	14.2881		91.2167	35.3839		80.413	11.6351		101.331	220.217
Kv2.1-BlueTTX			64.1311	9.66781		81.4962	5.48556		72.3298	23.145		112.697	11.826		KA2-Stim Only			125.562	20.4771		101.953	41.8455		92.043	10.978		112.528	308.305
Kv2.1-BlueBIC			58.3862	7.96397		87.5507	6.26751		100.126	26.8828		111.983	8.26712		KA2-L+S(15min)			130.17	21.5298		79.09	37.5309		62.3046	11.3674		102.573	180.743
			62.7978	8.07703		93.7824	6.83509		115.488	31.9251		155.173	11.6225					136.546	21.2144		122.445	42.264		77.2809	11.9102		87.8326	111.998
			41.1643	8.53877		130.829	7.90839		127.71	27.5629		120.348	16.7585					142.699	20.4158		87.7449	30.6565		83.9302	12.0645		42.4372	87.5008
			37.8341	7.87831		57.6618	5.21727		118.253	34.1777		147.601	14.2159					104.793	14.5512		88.7372	36.522		91.0883	13.3277		61.2351	74.7465
			49.5078	7.86896		60.9021	5.47811		135.317	33.6059		169.283	11.3725					95.2851	15.2192		138.697	33.7097		95.1346	13.0423		64.1988	100.207
			46.3688	6.70304		83.3065	6.33148		115.695	29.1982		197.463	11.6241					121.366	20.0184		123.369	45.3799		69.2598	9.87697		34.3629	53.8506
			47.5615	6.62465		58.8827	5.07981		145.839	32.4268		138.817	9.25041					127.248	19.7044		110.973	28.4299		56.3548	8.41839		80.7498	38.265
			46.1458	6.22973		60.3324	5.38543		97.9828	27.4021		188.592	14.8934					118.636	16.3701		102.253	28.7026		74.7919	11.274		100.301	29.7211
			63.4822	8.58014		64.0331	5.27129		90.5908	27.5892		149.316	12.8519					118.093	14.7902		130.184	30.1868		58.0036	9.2371		100.499	86.2725
			39.8937	7.21874		78.9887	6.11033		88.8327	23.9246		157.963	9.70974					115.838	17.9239		110.649	31.5225		93.3147	11.6044		98.5194	21.4319
			52.8348	8.44921		61.8473	5.61747		103.957	27.1118		126.646	10.2002					102.951	17.6828		73.8017	18.8011		49.2645	8.86567		89.1743	24.4587
			30.5959	8.91937		71.0833	5.54926		58.4309	19.3307		101.044	19.9075					85.3692	14.8831		100.052	26.7414		59.8748	9.30398		114.468	25.3524
			41.8579	6.75651		75.8912	5.71981		77.9173	23.945		115.756	12.1684					129.011	21.4689		79.0424	20.6721		60.4312	8.37666		153.4	32.775
			40.622	7.36576		57.6205	5.42043		82.2176	23.5583		168.428	14.631					105.272	17.9298		81.4213	25.7045		54.1843	8.21134		95.6944	22.9928
			24.9484	6.48743		65.9582	5.04981		64.8028	19.6242		189.224	14.4211					121.673	18.5199		79.3402	18.7358		68.305	10.9709		76.9531	25.73
			37.9049	7.11669		62.7947	5.26846		77.1915	24.1011		203.916	114.942					139.101	18.6859		96.7796	31.7871		62.4403	10.5399		86.0696	20.9702
			43.1832	7.19585		83.1807	6.20839		69.6662	23.0406		45.1396	98.3045					130.167	18.5809		162.73	42.4036		48.0308	9.36437		132.413	29.502
			37.2909	7.42015		92.0583	6.53797		34.9626	83.6927		62.7816	60.2876					123.938	14.9375		131.84	28.2412		56.8742	8.82843		95.3805	29.9095
			39.1709	7.47519		67.0657	5.65067		16.4884	63.0091		83.4647	103.288					98.1378	17.5943		127.572	39.8436		61.5629	8.72081		132.373	37.2825
			38.0189	7.67641		82.3935	5.81413		33.9958	66.8012		74.0177	69.618					105.783	14.6317		117.876	29.8006		61.5732	9.0341		81.9835	20.8193
			39.4372	7.67199		69.1418	6.06065		34.4884	57.959		45.4592	60.5868					141.693	18.0725		90.6791	31.1646		68.8732	9.18998		95.4398	27.6792
			76.4555	10.3847		68.0549	5.60883		174.558	40.1742		34.5387	63.9548					106.785	14.4625		83.8202	28.2854		84.0085	11.1787		83.1237	32.3761
			34.9001	7.15181		49.7861	4.19849		80.0407	25.6654		66.7001	42.1951					100.232	12.7547		88.6166	27.7164		71.0105	10.4947		113.594	123.467
			99.0609	10.9351		59.8412	5.52009		123.423	11.8612		129.028	111.55					88.6244	12.9694		71.8971	22.3981		73.0023	11.4971		138.16	305.081
			81.3054	10.4997		66.9191	5.10178		81.3699	10.6176		181.75	26.7808					164.193	21.2393		101.936	31.313		78.525	10.8966		153.869	167.476
			80.1828	11.0615		64.0056	5.14099		119.86	14.0016		169.62	26.6003					265.86	32.3418		153.808	30.0302		66.1634	10.2333		41.5107	102.694
			110.433	10.5787		156.422	7.77718		124.707	16.2278		168.127	25.0552					94.2188	17.0887		75.4577	25.8139		66.4773	9.78969		131.608	171.476
			127.611	10.5664		66.7859	5.3625		85.0399	11.7275		154.323	25.5909					112.375	17.6969		100.968	24.2326		52.2622	10.8183		126.863	89.8182
			104.319	10.4974		63.1782	5.30284		115.606	13.7879		236.576	29.7039					99.8825	16.3778		110.904	26.8274		96.4812	19.2327		115.707	142.748
			68.0544	12.4711		84.7722	6.01891		100.407	13.1735		169.082	27.6872					161.956	19.3338		120.084	29.6608		79.4239	18.7848		127.616	147.996
			50.654	8.98529		79.6781	5.9486		129.904	17.9926		162.362	23.8615					144.936	17.7463		136.873	29.8905		83.8762	20.3075		149.407	163.985
			63.998	9.36283		65.0062	5.1578		100.213	14.0662		186.358	29.6629					97.8323	12.3919		95.0945	24.6329		79.8757	19.9665		172.701	135.323
			52.7279	8.826		105.334	7.13971		107.365	11.1728		166.035	31.6598					84.2393	11.3351		160.497	31.2962		79.9929	19.5291		168.445	223.926
			59.0778	8.59509		79.0309	5.89661		131.26	17.487		180.939	25.3563					108.844	15.4958		115.036	22.6403		62.7071	18.3743		168.964	288.561
			57.5091	8.75382		78.2971	6.03254		107.863	15.7137		183.308	29.707					178.22	23.6408		105.597	21.2319		127.497	18.19		149.872	170.293
			55.1302	8.69114		80.8966	5.78473		89.8366	11.923		246.716	33.4903					111.331	16.5681		149.334	28.4809		98.8405	21.7031		174.708	217.877
			64.8133	9.35789		88.0667	6.67918		103.776	14.6681		185.899	24.4741					80.1099	10.4872		112.99	24.3099		81.9655	20.5041		169.528	307.045
			77.8871	10.4599		78.0077	7.23055		101.624	11.0391		231.318	27.4967					108.473	13.5188		125.905	25.3538		98.5672	19.4958		148.794	30.7185
			102.149	11.2619		91.7282	5.62964		141.416	39.1622		189.128	28.5212					85.0086	12.6321		99.8088	23.2869		105.795	22.2934		145.612	29.6025
			65.8681	8.87167		82.8348	5.4211		139.4	25.4151		198.572	28.2538					80.5851	11.1619		75.6485	19.2996		115.94	20.6052		80.809	26.3725
			56.0697	8.39428		96.4093	6.57794		105.765	16.4329		168.348	24.5501					86.5346	12.5207		70.4329	20.1498		68.7541	17.9987		112.055	27.6645
			75.2186	9.3715		74.8348	5.48244		131.092	19.4623		220.728	39.3337					123.94	15.4939		99.4827	22.4341		95.4436	20.5954		125.724	27.6739
			95.6417	10.1598		72.8406	5.47853		130.481	20.6879		152.431	26.4545					167.81	18.0706		140.311	31.3568		72.6793	19.7472		99.0955	30.3633
			50.7145	7.85328		99.921	5.43499		140.28	24.4253		169.829	24.8443					95.7303	12.1022		72.2285	24.6938		213.841	23.2423		105.766	32.6462
			60.363	8.90531		99.3487	6.0683		129.135	18.0574		185.977	24.2104					88.0199	12.3163		89.6793	22.6615		106.374	20.9673		116.336	29.8272
			52.734	8.59266		82.4746	5.17728		132.982	19.8088		173.055	26.6029					74.154	8.69157		84.122	20.7755		118.732	23.731		141.861	30.4368
			59.1598	8.63122		81.3871	5.15979		141.301	20.3391		187.64	29.3728					87.4597	12.2549		71.9351	23.5535		101.394	22.6938		105.655	29.8974
			54.6569	8.70411		90.3465	6.41564		135.828	18.6436		171.159	24.5538					80.0879	10.3768		87.7646	21.7822		134.973	24.3372		104.179	29.5281
			123.095	4.2718		74.3068	5.61847		130.837	21.4045		124.824	25.3196					62.7597	7.93221		67.1238	22.3894		107.106	22.7528		82.2505	77.0622
			103.77	3.9897		81.1671	7.03792		134.436	18.7903		178.563	30.328					74.3239	8.39834		93.566	26.2956		131.263	31.4045		101.991	109.755
			127.462	10.3977		85.0345	7.86959		64.1812	14.0931		158.083	24.1502					64.0946	8.68148		78.2372	25.2371		136.175	24.6644		157.59	179.57
			83.7565	3.54755		102.347	9.67555		99.8501	15.4709		134.713	24.5985					94.4487	10.1569		67.4837	20.658		134.185	23.6236		192.574	143.792
			107.515	4.20905		138.809	8.14382		256.371	28.8522		222.8	28.2326					99.5395	13.8837		68.6061	19.509		91.6973	23.4902		40.3744	71.3524
			107.12	4.0117		126.211	8.99813		84.6453	91.9398		77.6019	174.197					100.363	9.39026		86.0736	21.7252		106.272	23.6225		147.917	169.626
			92.6409	3.88013		111.426	8.27359		96.9975	127.266		110.157	217.138					112.53	10.8851		51.6758	18.2232		96.9547	20.2988		174.68	151.552
			191.651	6.76525		112.903	6.49449		97.6248	127.674		225.247	166.375					65.7095	8.68069		88.2781	24.1813		50.875	18.2965		167.09	216.94
			103.616	3.96774		108.082	6.65206		64.8412	135.344		145.224	84.7279					77.3414	7.21209		72.6882	21.6002		56.3783	17.9325		170.623	301.403
			92.3215	3.42132		148.778	8.47252		78.089	102.559		53.3505	150.548					94.2671	11.9336		84.4289	22.5775		66.2289	19.8266		249.823	186.304
			98.792	4.38928		128.844	8.45052		111.597	84.1044		103.087	50.6616					96.1654	8.93766		86.3096	20.8578		76.6803	18.6213		264.486	170.355
			102.903	3.86518		111.1	5.92482		243.286	25.5604		95.6885	78.4206					65.5624	5.96583		68.3982	20.701		88.0871	21.462		270.43	296.478
			107.243	4.05895		128.701	7.82568		211.276	28.225		169.359	63.7684					89.3633	6.48574		94.3961	26.6826		118.221	24.7432		135.144	120.081
			137.016	4.98341		124.406	7.01948		176.539	26.1618		149.56	170.944					122.555	9.21011		88.8256	21.3648		171.997	23.6941		136.198	112.071
			116.138	4.42427		177.767	9.11156		148.143	27.0689		117.353	118.872					77.2486	5.83234		79.5417	20.3836		95.0585	21.3661		53.4254	49.4696
			80.826	3.43141		137.898	7.31286		195.425	32.2426		145.792	69.39					72.9492	5.28886		113.225	26.3787		113.5	22.2898		186.609	311.159
			90.6982	3.22771		147.768	7.46934		181.103	28.4638		54.4416	79.256					56.1746	4.88976		87.6812	23.4844		84.1274	18.461		242.956	136.563
			67.0751	2.23713		135.498	7.51159		199.714	31.6232		53.7959	59.9622					72.9838	6.26791		86.6969	21.0719		133.66	24.6558		111.986	26.7426
			57.5557	2.04698		101.136	6.73546		253.525	34.4005		86.8783	82.7885					62.8948	5.1186		101.912	25.6787		204.044	27.0693		112.269	28.5774
			46.5301	1.93328		94.5107	7.34443		288.399	30.7178		89.0985	60.7588					94.6294	8.85061		102.392	25.0964		127.297	24.2198		139.787	30.0285
			54.7245	3.03233		93.7474	5.94618		245.035	30.2528		92.6087	27.4041					84.5602	8.39527		127.785	24.0536		87.9535	21.6706		86.3787	34.0284
			73.4624	3.86104		106.501	6.17735		173.878	28.6194		143.049	50.3404					65.4623	4.97562		130.93	26.0787		151.338	24.6797		120.727	29.7068
			57.1476	3.23223		109.469	5.94171		216.369	28.2356		128.85	25.9521					109.113	8.34701		83.6116	23.6363		172.043	27.6676		133.631	32.6774
			94.0573	4.96112		109.136	5.76142		145.892	21.1876		132.585	27.7274					155.106	12.8284		76.1419	18.6723		172.012	27.4329		97.6884	30.0923
			53.3994	2.85028		124.888	6.19545		171.142	22.4445		176.146	23.8436					76.7453	5.41941		60.4341	19.5034		151.441	26.9022		87.0594	29.2047
			112.05	4.48612		119.051	5.68371		156.924	25.8595		96.0524	13.3843					75.4612	6.18165		82.1897	20.1028		138.65	24.7045		255.645	129.029
			71.0492	3.33638		178.355	7.10339		181.95	28.2024		185.376	19.7783					66.427	3.95582		64.0936	16.5492		240.125	29.9551		118.308	281.659
			83.142	3.40652		113.113	4.86386		177.846	33.4804		77.606	11.5139					74.639	5.85747		59.133	15.5967		176.043	27.5088		71.6574	149.766
			77.181	3.19994		135.442	5.85949		185.185	29.5142		118.494	27.6571					133.631	10.0693		91.4127	21.791		102.681	24.7354		67.0267	218.981
			57.1812	2.75061		126.296	5.74762		149.322	31.5675		100.778	31.9847					67.8568	4.56864		80.4081	19.436		128.305	25.5597		180.554	129.313
			62.1053	2.53748		132.083	10.837		215.631	57.7589		206.017	312.507					56.8726	4.58212		57.5615	15.637		190.372	28.0587		94.0624	95.4423
			58.8495	2.40637		99.4251	8.0421		251.069	50.1375		231.447	287.045					74.761	6.9894		55.3217	15.923		196.522	29.7949		94.2833	171.6
			91.6042	3.97259		100.55	8.88073		80.6271	66.7848		161.862	305.073					53.2032	3.01939		106.61	21.5718		226.221	25.8623		142.788	165.451
			64.3292	2.89298		105.116	8.88672		308.358	35.1		244.893	150.608					48.4345	4.19104		65.4596	15.834		133.51	28.5389		254.63	272.567
			64.6684	3.05281		113.338	9.10876		150.914	58.1832		201.574	238.625					85.9042	5.44205		67.7097	16.9434		121.08	27.4816		173.255	141.086
			49.7056	2.95712		162.649	10.5337		301.119	43.6883		243.291	85.6809					90.9218	6.60784		87.37	19.6836		93.8256	19.9467		47.3496	89.253
			88.2055	4.86457		70.4094	8.05621		300.933	39.1752		264.118	59.2351					70.9808	5.67929		68.9586	17.0376		141.449	21.3791		35.6948	106.19
			53.5753	3.45554		122.799	8.61547		306.028	41.266		127.374	84.343					77.3625	4.74462		83.619	20.2696		137.196	20.3483		149.504	30.084
			65.1896	3.57475		162.042	10.8607		233.696	36.7123		118.454	123.147					89.1621	5.59344		67.7383	17.7126		132.873	20.7368		163.223	36.8366
			62.2613	3.53169		96.9587	8.22588		224.662	31.1202		119.606	82.6303					52.4784	4.13145		76.2251	17.6469		100.085	19.323		146.704	29.7098
			65.0573	3.42814		90.7645	6.73333		304.802	32.8552		140.054	45.7542					49.2821	9.20284		75.6554	18.9315		104.052	19.1968		182.944	33.2985
			48.6877	3.02711		147.912	19.8532		239.109	30.5046		43.54	104.781					46.4519	9.30985		74.2993	15.5806		118.871	19.5051		156.824	30.057
			50.5145	3.12349		102.322	5.85121		252.062	28.509		49.2608	136.108					57.2922	9.19581		81.0035	18.7554		89.5246	18.6566		112.508	31.8677
			41.5058	2.10905		114.933	6.53113		244.964	28.6204		73.9921	152.19					85.5819	11.4435		97.2358	26.316		120.083	21.3524		141.587	32.1888
			65.2864	2.84685		128.374	6.38303		235.486	34.2388		142.295	14.2193					60.558	9.66463		103.051	22.4273		130.963	22.2267		118.628	36.4719
			58.8231	3.61533		88.2804	6.72664		236.654	30.7046		254.438	28.1276					93.6784	13.4993		89.6508	18.6711		142.403	21.2579		188.962	29.5591
			55.1048	3.53954		74.1551	6.84691		246.468	29.0197		211.918	27.7167					41.2352	6.3815		84.9247	21.185		95.3927	18.8902		147.898	28.1892
			62.0317	3.39709		114.917	6.29126		302.982	32.6801		255.214	18.3005					89.0929	10.885		67.5759	16.6816		136.27	19.2414		97.8911	29.3184
			48.7468	2.52417		94.5094	5.37618		261.762	25.7434		163.823	16.3766					70.312	8.26331		68.5006	19.3294		97.4884	20.7933		135.224	26.7875
			63.8286	3.97817		132.719	5.93376		198.563	26.3281		97.7558	74.4638					59.1802	7.68777		87.2904	19.9402		125.518	20.4522		158.328	27.5567
			92.3198	4.34899		158.009	6.25859		307.361	32.6471		182.899	16.5638					59.6615	8.80176		120.413	24.1366		118.59	18.5189		56.9793	95.995
			62.6796	3.03192		137.233	6.29738		203.605	29.2813		186.679	16.3266					93.3417	12.7791		89.2122	22.0706		149.424	22.3516		61.6541	118.85
			85.3686	3.84733		132.279	5.75666		189.742	26.2279		230.041	19.8515					46.7229	7.3769		91.4374	22.7246		114.603	22.3404		112.987	39.0074
			75.5601	3.77532		115.248	4.89535		236.667	25.7663		308.339	29.5789					40.2335	7.48586		61.2742	17.7756		58.0626	17.7405		166.699	41.6282
			84.9641	3.94619		98.0918	5.68422		307.261	33.7087		198.893	44.0627					58.8053	7.50489		67.3742	20.2995		70.2541	18.8022		157.445	41.9691
			68.6397	3.57176		86.0252	5.29602		308.271	37.6173		210.244	286.095					51.4516	6.528		75.5701	19.3185		81.6012	17.5275		139.66	69.0416
			65.4455	3.53663		97.7789	5.33593		210.41	26.6904		50.0392	261.115					70.8138	11.8527		97.0416	24.7141		142.278	23.6995		89.5803	56.5675
			63.6549	3.17734		74.655	6.80877		177.436	25.329		47.3338	121.304					77.3957	15.7422		100.88	25.183		124.973	22.5543		136.949	40.5551
			75.732	3.97932		99.8687	5.77731		260.679	32.3721		61.7878	93.9705					55.7395	7.47984		99.5673	24.5451		110.925	21.4408		168.033	41.7627
			87.3643	4.31235		55.9995	5.11984		175.403	29.9586		136.472	54.3777					49.1369	6.78625		91.7659	25.209		87.4562	18.0675		164.248	40.8423
			74.447	4.16696		172.81	7.20138		202.369	42.9719		292.546	54.3195					85.0787	11.6912		98.2783	22.3764		140.645	22.3307		162.557	40.1643
			67.0925	4.15246		122.396	14.901		309.603	49.816		196.629	36.7988					56.3623	8.48856		87.3118	22.8712		151.574	23.3816		175.911	46.6512
			64.5905	3.52942		112.598	6.75948		113.911	99.0847		285.588	25.2115					59.2933	8.96795		75.9966	18.0983		113.516	23.0349		145.58	42.3016
			58.802	3.21793		145.176	7.98758		64.7109	208.354		268.418	27.4009					44.9896	6.44561		61.5275	20.6299		126.799	21.7468		135.439	42.0941
			56.611	2.85998		124.186	6.48508		48.2721	122.737		208.621	31.1261					61.7875	6.94735		98.1003	31.062		137.462	21.1021		133.927	42.0942
			67.5764	3.51899		135.657	6.55466		179.146	31.9261		224.155	26.2336					49.5463	6.39345		149.22	46.2575		130.276	22.9075		56.3519	77.02
			66.5956	4.03779		117.645	6.04484		226.281	41.5405		203.934	23.4985					55.6413	7.19661		76.9047	31.5532		117.057	21.3571		101.324	35.7433
			102.331	5.12187		121.453	6.32769		276.421	33.8282		200.669	19.9067					126.631	14.8303		83.2727	24.8892		116.684	20.3805		102.997	33.2427
			76.4223	4.15007		168.607	8.05321		186.412	26.9831		163.121	15.7215					105.634	14.3381		155.513	31.4008		128.658	22.9316		106.401	36.259
			55.015	3.91296		101.566	6.06979		306.34	32.076		174.732	15.7627					78.3825	8.70812		180.064	35.575		129.223	22.4746		118.41	39.2439
			99.9381	11.6255		96.744	5.64291		308.508	46.1847		196.343	139.872					104.546	10.8312		162.14	38.2082		120.559	24.1682		109.498	35.937
			69.6348	3.66337		108.468	5.24104		162.763	27.8725		192.257	155.133					36.6768	6.72213		161.216	35.5909		99.2254	20.5124		102.994	37.6602
			163.139	8.7048		106.35	5.7661		211.002	42.5924		187.922	21.5242					41.7706	7.52108		124.743	29.5786		86.9271	21.1492		119.441	37.4462
			114.061	5.52473		155.457	6.63461		269.62	30.8565		212.364	59.0327					38.7798	5.65778		125.933	27.4316		76.9131	16.5361		111.484	39.1989
			90.249	4.81488		130.376	6.21381		231.011	32.709		200.32	18.8125					55.0574	7.94886		114.783	25.7501		76.1446	20.9863		118.053	37.4962
			65.6181	2.92994		142.341	7.21677		235.464	30.0711		148.565	17.9158					46.9762	5.59411		108.456	10.0363		181.482	34.2647		94.3833	34.0562
			83.0731	4.43371		126.274	7.23696		211.899	26.7825		149.247	20.5203					27.9592	5.2369		79.1336	8.86588		298.575	43.1892		43.5067	29.1547
			88.8432	3.91833		122.266	5.83505		132.149	22.6511		188.696	21.3817					46.9292	7.37633		77.4411	7.05124		183.541	37.4629		94.4922	33.8542
			102.176	5.43791		128.782	6.10261		236.572	32.0504		126.547	100.652					37.7302	7.0817		67.3365	8.36976		216.977	35.4629		91.0725	32.6806
			74.9786	3.94007		158.319	7.93921		198.741	45.2482		145.056	68.7153					70.2339	10.2802		70.218	7.74921		178.601	36.1207		75.9293	32.1405
			146.062	7.01952		110.704	6.09711		136.53	19.1501		192.189	28.3828					82.4206	13.1043		84.6396	6.60755		301.727	33.5426		159.128	292.785
			95.2586	4.4846		92.7496	5.51132		71.2546	74.8276		186.167	33.6194					84.5785	13.7117		107.394	9.1843		304.008	37.7554		141.05	202.221
			89.9686	4.57		123.741	6.23232		70.6449	80.8488		190.67	54.2099					66.5118	8.11972		75.8882	8.22721		304.4	37.7509		139.57	288.582
			87.6853	4.04605		161.384	7.27565		67.9785	52.1894		254.839	50.8449					42.3745	6.79135		84.7333	9.17037		201.315	38.8184		196.194	47.4835
			97.0892	4.15853		97.5068	5.83968		121.562	23.1377		195.062	22.9146					52.2841	7.94435		58.402	6.47419		173.938	34.6806		73.8525	42.0461
			85.6192	4.03005		153.559	6.56448		114.758	16.9467		24.3211	98.5297					78.3294	7.8491		32.7597	4.07585		268.159	33.9857		59.441	153.07
			115.421	5.21095		117.664	5.12801		80.6009	15.1793		22.3705	112.424					71.1141	6.9345		49.4936	6.15395		304.104	44.1992		210.902	36.2471
			103.849	4.80349		82.1414	7.17923		88.439	14.987		20.6815	152.7					90.6621	7.44249		55.1979	6.34313		259.271	38.6366		111.266	308.504
			107.192	4.40763		118.946	5.65971		88.2969	17.0084		21.2291	142.139					52.1209	8.83083		25.5523	3.57059		168.144	35.0796		109.167	306.783
			117.608	4.38246		109.349	5.90308		92.8092	17.9265		14.8276	70.6102					82.2887	8.17217		36.8177	4.9916		252.367	32.6311		307.569	155.54
			100.5	4.88656		99.8148	1.86003		73.7602	14.2831		23.9564	89.1115					49.8013	8.7713		53.5755	20.1774		239.606	33.5743		207.375	64.7028
			122.446	4.51016		86.7217	2.01685		114.069	18.5357		21.0391	82.4249					48.0608	7.50552		67.6066	25.2845		298.819	41.0874		208.226	51.9718
			149.075	5.03382		115.243	2.57203		116.258	19.826		20.6703	92.6376					34.6697	6.01458		74.5481	25.0661		201.937	32.2476		169.149	70.9087
			167.799	6.59224		68.696	1.69683		133.551	18.808		93.0033	183.595					37.4564	6.1749		113.886	27.3153		262.822	38.0059		153.533	38.7179
			124.68	4.95076		71.1281	1.66308		113.445	17.5272		51.1517	39.1891					47.5095	7.25158		92.3886	23.5264		142.134	28.6808		247.606	44.2608
			87.8757	3.91194		78.561	1.96681		114.752	18.2907		67.1091	45.5417					70.6909	8.22633		80.3583	24.6085		301.882	41.1032		203.886	43.0509
			138.132	5.66367		90.9284	2.02938		102.538	15.0561		66.3242	58.5521					120.675	12.2912		90.0646	26.5747		153.861	29.9406		178.173	45.2705
			107.655	4.36133		106.248	2.52021		165.032	25.7708		56.4562	49.2361					44.8707	6.84417		57.5698	24.9378		226.161	32.2449		169.528	49.7219
			97.5628	4.29192		102.837	2.4047		105.96	19.2567		97.7193	81.0376					86.4904	9.0245		48.6604	19.612		211.15	32.6429		235.348	43.0042
			110.968	5.63684		106.22	3.52093		84.6117	16.3203		63.2094	54.6394					93.9425	7.12398		53.8815	16.2525		277.824	39.1895		192.53	46.5868
						95.8977	2.55022		289.193	69.2401		89.3788	64.543					61.0167	5.79726		65.7989	21.1284		241.603	32.9857		209.194	54.7252
						93.8047	2.04468		278.755	47.8134		54.5015	32.7012					51.1776	5.84519		50.7442	18.4545		218.531	35.0386		53.4831	158.58
						66.0398	1.78716		307.693	47.6416		71.6768	66.8526					73.8163	7.04158		49.2949	18.048		245.595	38.7856		60.2925	177.421
						85.5562	2.58538		197.704	54.3939		75.6142	66.8562					99.7494	9.57562		48.654	16.7337		300.357	42.3548		144.177	57.2825
						82.5489	2.10101		187.361	30.3155		82.186	82.2136					89.0263	7.91719		48.9464	16.9838		303.464	35.6715		181.026	38.1625
						127.063	2.64168		307.101	52.8194		87.2199	42.2662					90.2561	7.93329		38.9455	13.0435		232.553	32.6122		301.241	56.4978
						140.241	3.34491		149.114	43.049		83.3806	80.3909					92.6575	9.46814		37.712	13.0182		166.041	33.651		289.164	52.3809
						116.575	2.88641		77.584	106.91		82.3984	60.668					86.9129	11.027		71.4196	24.5491		171.299	30.2304		279.286	48.4606
						116.577	2.72592		157.298	28.9508		67.1448	54.6593					44.0735	5.33865		41.8825	17.0465		142.805	32.7149		225.614	52.7629
						87.7196	2.29385		175.22	27.2545		56.3324	63.1928					51.7406	7.06498		41.5124	14.9431		179.086	30.6467		203.998	48.7818
						112.071	2.34716		166.232	35.2938		39.5809	29.9124					41.6272	6.79339		35.5499	15.3705		148.627	31.86		308.223	48.3901
						73.2707	2.28496		192.42	31.699		33.0807	25.1507					37.8817	5.88694		42.2635	16.6963		184.85	30.5111		204.946	41.7518
						134.421	2.65645		155.525	41.6387		36.0235	35.8833					32.2252	5.37133		39.965	15.4444		168.685	33.3399		216.734	52.0559
						88.3555	2.02436		180.881	42.7891		58.4195	61.1551					48.9415	6.34424		51.0748	21.0908		281.266	37.9576		215.07	52.0431
						62.56	1.47944		207.562	33.5598		60.3592	58.4698					31.1585	6.38816		33.9271	11.9152		166.803	30.8003		131.722	42.2829
						118.39	2.94439		198.618	26.7773		33.9693	34.9086					62.5369	8.38716		60.2819	16.1104		85.1593	2.1692		309.417	84.3462
						115.156	2.60443		174.857	39.1541		59.2104	46.008					55.8191	11.623		75.4597	18.3903		89.898	2.22012		96.9774	49.6385
						99.0375	2.49367		95.9114	118.618		54.9061	59.5558					47.7115	6.53904		76.3567	15.7167		85.8559	2.39205		72.1668	43.8897
						87.069	2.52923		134.759	28.4373		100.315	92.8797					36.1548	6.56696		38.421	10.4832		84.8973	2.88525		79.0832	50.1069
						120.113	3.03312		100.241	24.5141		98.5858	58.1944					54.3811	7.73162		111.047	14.2318		123.198	2.91331		70.0083	43.7183
						99.8522	2.55861		77.7727	179.923		77.5756	56.8424					39.8496	5.85948		74.3533	12.4909		179.973	3.81162		56.5274	38.4864
						138.221	3.0466		12.5882	39.3544		66.4574	73.9643					61.6386	7.21204		33.7759	9.08822		133.101	2.5781		99.3115	57.7599
						158.883	3.12792		21.3797	34.0177		109.545	65.7798					46.0766	6.22927		152.967	24.0155		82.379	2.42361		65.7967	42.8999
						147.4	3.06688		57.4997	29.4809		79.7292	55.6358					46.2125	6.49996		127.399	16.0217		103.559	2.37052		87.4198	45.1561
						141.353	3.51164		67.8428	15.774		106.313	257.187					62.8074	7.4979		88.5348	14.0645		109.902	2.56494		64.8279	40.7167
						153.562	3.98976		67.3577	14.3572		85.2845	46.7344					61.8361	7.39851		66.7464	10.4151		91.0852	3.00045		57.6458	45.4187
						31.0886	8.75906		84.6187	14.49		78.1146	65.5188					62.7185	7.61869		61.0344	10.302		75.1465	2.08905		76.7214	44.0222
						116.986	3.16827		88.5235	13.2578		74.6778	91.1131					70.9075	7.78298		91.2563	10.6754		164.283	2.84909		87.0906	46.7634
						80.9175	2.18486		57.9833	14.9948		56.3847	43.0014					66.0514	6.80612		68.3444	11.0625		152.2	2.93195		87.9696	55.4125
						104.225	2.57443		64.963	12.8537		81.4876	82.0971					59.1646	7.54784		56.0301	7.86117		109.622	2.23133		77.0142	45.6343
						142.574	2.81442		78.8733	15.1513		48.1855	85.9904					86.252	11.6723		62.2443	8.48377		198.628	3.15672		52.7509	40.4263
						111.528	2.84406		79.2243	13.8674		95.0919	57.8879					57.2246	6.52934		52.954	7.91135		88.8943	2.42311		58.9242	37.9253
						184.656	4.33976		52.9488	15.9734		80.1515	52.3771					52.8349	7.04556		83.0116	14.1033		101.276	2.36709		61.5647	40.4048
						185.17	3.45828		86.5365	14.0119		41.6768	44.2638					26.2597	5.9178		35.0833	6.3524		113.517	3.03619		57.3727	64.9525
						138.402	3.16397		75.8979	12.1653		42.9372	36.4532					28.1597	5.8657		67.7791	10.8798		121.887	2.88144		66.6593	43.2939
						140.978	3.30095		61.0491	13.3338		78.81	253.882					40.7599	5.63937		72.1497	10.6326		112.794	4.00933		56.9849	43.9724
						162.066	3.49752		55.3494	16.4595		57.7294	75.7056					79.7652	7.72196		74.5987	12.0495		94.7009	2.50324		80.1286	48.7897
						153.229	3.35738		58.354	15.1604		91.0973	57.9605					34.0519	5.5834		134.08	13.2515		130.045	3.42258		53.3137	32.6751
						158.178	3.17842		63.1592	13.6149		74.0784	62.4039					33.77	4.60514		96.5499	13.5931		91.8697	2.29815		50.7136	36.8128
						151.696	11.668		76.7641	16.7353		118.68	63.6821					50.5259	6.52439		86.1924	13.8605		153.045	3.04491		72.3418	47.5898
						145.88	4.13812		68.7596	16.9324		76.014	40.3852					48.7637	8.27974		122.914	16.4071		79.8805	2.1492		66.6671	42.2369
						117.52	6.51975		57.3098	15.632		84.5102	33.5571					65.6512	6.30402		105.386	15.1397		124.433	2.59786		58.5124	42.7712
						189.62	3.93995		48.8582	17.9551		78.0632	37.8785					47.9487	6.30541		115.02	15.4811		101.318	2.55811		60.6552	39.483
						188.974	4.25417		84.3452	16.3541		75.4884	45.2165					38.1738	5.59363		155.084	17.841		119.737	2.79873		70.3993	42.484
						116.739	3.688		48.5054	17.0921		53.8531	56.5049					62.8789	8.59805		115.567	13.9273		75.1665	1.76568		68.1476	43.477
						310.224	8.18804		83.5085	15.0627		88.0785	47.6861					150.118	6.48325		110.547	14.929		112.967	2.55505		53.8496	41.5403
						133.693	3.00696		60.1824	15.7769		71.4129	49.7324					154.374	7.82036		107.277	15.2179		110.976	2.72024		63.1849	42.6356
						133.282	3.04217		62.1576	16.9375		71.4701	38.0333					94.3216	4.93357		97.8838	14.4813		98.204	2.28498		60.9238	40.53
						106.146	2.80933		92.0271	12.4341		60.8026	37.7701					103.853	5.5505		91.3156	14.3744		114.692	2.21582		53.3821	37.5455
						132.739	2.89162		60.3107	11.9168		58.032	35.0572					109.75	6.45096		78.9411	14.2548		101.453	2.02481		59.3316	45.9883
						98.3028	2.68312					55.0676	36.6861					96.3959	6.00721		64.7642	12.4841		134.442	2.33839		54.0283	39.4405
						164.354	3.58002					53.6375	34.1919					103.888	5.64156		92.2637	15.6775		101.362	1.93633		42.8221	35.0573
						177.61	4.34885					53.0653	34.4063					148.021	7.15585		94.9489	14.1974		83.7251	2.99644		98.3945	63.8966
						145.296	3.41905					72.7562	54.8639					94.7779	5.94562		92.4667	14.7808		110.533	2.22663		83.3825	60.2308
						146.314	3.7186					75.4721	49.0587					70.4356	4.76093		93.1688	15.6737		120.392	2.18898		79.0291	54.9897
						122.842	3.00365					77.499	42.6741					96.6692	6.41938		97.0598	15.5762		96.5348	2.17377		96.4134	68.7685
						200.518	4.14301					86.1446	57.9962					110.589	6.08371		80.1158	14.4764		55.992	1.77358		87.2506	57.3123
						139.905	7.92777					66.7652	36.0578					73.9923	4.96327		97.2425	15.2812		52.707	1.74557		83.9416	53.4083
						116.549	5.12847					65.4634	40.3593					80.3544	5.78498		92.6227	15.2551		94.4681	2.00658		95.337	63.6745
						159.128	3.48755					72.2136	36.7939					96.5468	5.44886		83.9378	15.1264		65.3799	1.69545		75.0836	55.1358
						177.458	4.45271					90.6817	104.567					86.5214	6.04578		75.2027	14.6384		45.0566	1.54963		80.5089	58.661
						140.85	3.24571					68.2324	67.2213					86.3998	5.52551		66.6506	12.9836		79.5263	1.95514		78.6608	55.3892
						141.85	3.34981					81.1553	71.6513					98.17	5.13098		34.7488	8.20921		74.876	2.01554		77.748	47.7344
						218.461	4.60374					54.4691	35.9605					86.1454	6.15722		104.552	15.7984		84.6721	2.13364		73.1375	50.2244
						175.748	3.5441					80.3159	34.2303					94.6538	6.00084		42.6962	9.08705		90.4486	2.42329		45.6404	43.2011
						131.827	3.03798					75.9987	35.7505					162.972	8.35304		32.589	7.44127		70.9333	1.81529		55.2255	55.9351
						143.802	3.2346					67.5492	28.5505					89.4459	6.209		34.0278	7.64429		70.6424	1.8447		58.5431	48.0036
						186.69	3.53002					55.5439	42.0722					102.225	6.79826		35.699	6.61031		113.504	2.21802		73.7606	61.3533
						209.234	5.20014					55.6609	34.8924					143.72	8.10898		35.1773	7.00789		56.7126	1.72686		75.6552	58.2419
						155.888	25.346					64.6205	45.414					131.433	7.11491		46.9441	9.5507		70.3285	1.99151		50.8713	40.895
						115.908	56.0879					55.9861	46.5123					146.789	8.00682		39.7423	8.29702		99.8711	21.8828		59.8449	40.8377
						89.5698	21.5035					59.6243	27.4226					124.584	7.76723		77.5409	15.9885		101.423	22.3015		51.7353	44.2304
						148.653	24.6173					61.0144	43.5152					114.858	7.01884		38.7687	8.82881		119.979	24.203		56.2984	46.953
						102.66	17.0422					66.6876	32.2757					155.08	7.78497		66.4539	12.8343		136.747	23.893		56.3068	47.1051
						113.114	23.8879					62.1611	49.4466					122.949	7.75644		64.3218	13.4606		111.473	35.496		60.2024	42.0579
						111.271	28.0416					52.0455	40.2637					121.429	8.47462		106.578	14.5633		82.1949	22.774		66.7483	48.835
						81.7175	16.5827					92.8931	43.4378					121.284	6.48751		106.736	14.4092		105.65	22.9624		63.5059	45.0885
						103.601	29.0087					68.8269	57.0067					103.75	6.60382		78.4921	14.0933		121.695	23.267		82.2508	54.5641
						100.914	22.5867					101.584	58.8512					181.035	8.96575		55.8848	10.523		104.794	25.196		64.6576	46.8683
						89.2261	20.2086					92.4365	55.8022					90.2489	5.63973		71.1963	12.84		147.562	24.9082		63.2864	48.6368
						90.8374	20.488					59.96	50.5832					73.9548	5.534		43.4887	8.11641		134.95	25.1169		60.2047	46.4173
						88.9008	18.5141					59.8807	45.8835					92.7259	6.21167		38.5598	8.12216		268.535	27.4398		60.4302	48.9855
						103.421	19.0183					54.6383	37.9446					79.3942	6.09702		58.3251	9.1906		109.893	25.05		82.0595	54.3573
						73.6299	17.8779					85.1828	37.0694					81.3734	6.52291		75.1091	13.6251		116.673	26.7057		61.4575	47.8461
						73.8621	17.3445					70.1288	50.6335					116.842	6.62828		75.1113	12.1797		102.806	24.5746		57.4098	46.7626
						98.2804	17.1155					83.0662	42.7544					148.005	2.96445		39.8788	9.30684		118.03	24.4594		41.5275	33.8875
						73.0141	14.6555					68.8401	44.699					165.946	4.17889		41.4397	8.15166		138.244	28.9564		61.3372	47.4575
						98.3589	15.2959					61.1167	54.2217					143.247	2.99975		82.1456	14.3979		227.162	30.1678		71.596	18.939
						74.8002	14.1274					73.1588	54.6593					112.44	2.70134		40.1238	8.59456		125.646	24.4181		53.2346	21.04
						58.9149	11.0312					71.3026	68.9384					145.84	3.37561		33.7243	7.00084		195.217	28.321		53.5625	19.5316
						86.2531	22.5274					77.6157	39.4238					84.5595	2.45934		40.1539	8.70173		164.674	33.5421		41.2769	17.7769
						81.829	17.4892					102.024	48.5405					128.223	2.8125		41.196	7.92416		133.341	26.2407		44.6632	21.7681
						94.1361	19.1671					69.3547	46.1633					130.629	2.84461		33.9614	8.46291		136.786	25.9343		59.6065	24.0002
						89.7864	13.5264					76.3412	41.1261					133.303	3.13208		47.5757	11.1261		146.304	26.63		43.8054	27.9723
						73.7609	14.4531					98.9751	56.9921					139.374	3.56411		67.8775	12.2193		101.374	25.8057		48.0343	20.5814
						135.386	22.2684					55.9687	50.1459					139.755	3.29465		61.8712	12.2419		79.2525	20.6986		49.1918	21.9374
						96.6699	13.8353					57.4647	56.0268					148.309	3.56332		37.6192	8.98654		66.8524	18.4455		44.1836	24.3974
						105.898	22.9278					55.3299	54.3097					142.88	3.315		43.8888	8.48679		81.6764	20.7871		60.9254	39.8611
						118.581	22.0498					45.1977	33.6875					134.682	3.27196		34.7318	7.25206		87.3872	20.3978		78.998	40.2445
						111.641	18.7826					55.7221	50.7707					157.743	3.59912		48.3136	11.0165		83.4247	21.2601		69.1401	47.8632
						110.732	19.2505					53.6576	45.082					117.883	2.90026		91.6281	14.1954		54.6385	20.521		94.5849	56.4771
						97.2404	20.888					37.465	21.0926					150.152	3.47061		65.4764	12.198		152.418	23.1334		62.4666	40.2621
						109.954	21.2064					46.0616	34.1908					120.502	3.2047		31.1805	6.53771		69.0041	22.1868		56.2979	41.1231
						84.4469	17.4852					37.6819	31.167					129.572	3.37248		181.2	16.6578		98.8639	24.519		64.6659	51.7668
						134.25	21.5735					37.291	30.1853					139.589	3.48542		39.7011	8.24369		105.407	24.4537		85.4008	54.0709
						125.588	26.4802					48.7361	44.5372					125.938	3.74153		152.636	3.64414		110.849	36.4098		47.6817	33.0909
						96.9059	18.0438					40.8948	32.6974					132.936	3.23697		120.091	14.121		119.03	24.0905		55.2884	31.2664
						136.981	21.7223					36.0032	19.3721					164.051	3.92803		172.8	3.75436		101.111	24.4342		47.3205	30.4123
						92.6201	14.8721					34.3183	20.3962					156.999	3.97772		120.561	3.05011		98.9598	27.7957		55.6406	38.1889
						85.4811	16.1187					37.0185	32.1666					137.012	3.77324		123.737	3.28458		212.264	32.8409		62.5394	43.4554
						98.3124	18.7418					31.2342	34.6811					134.601	3.1969		158.303	3.71928		110.21	26.7276		74.6403	47.7315
						96.7007	14.8209					30.3686	32.5552					213.681	4.77659		140.2	3.4301		83.402	22.7722		78.5978	54.0919
						96.1357	12.6376					35.8755	23.4496					156.178	3.814		135.419	3.34733		71.2887	21.2882		72.4847	44.5485
						88.4918	12.6888					28.287	28.0171					135.839	3.50707		217.06	3.73079		77.1658	23.0284		59.2071	44.5087
						90.6829	13.0599					28.6176	29.8739					138.941	3.71541		101.088	2.7805		81.1325	23.1569		96.3322	51.7002
						93.1435	12.9347					30.1596	26.0586					159.376	4.80647		114.738	2.72276		103.97	33.5686		91.8913	57.6751
						84.7867	12.209					33.6279	34.8573					153.741	3.86158		195.453	4.57245		71.6694	25.8796		76.4723	42.5945
						73.26	13.242					28.1143	30.2139					136.15	3.43597		168.367	5.0723		68.6556	30.4614		68.0098	42.5805
						75.2206	11.0083					25.3373	19.8723					122.781	3.43008		144.43	3.40306		87.3673	33.1204		74.0449	40.7576
						75.5754	15.1681					23.6976	21.522					159.706	3.44125		123.906	3.02328		118.775	37.622		64.739	38.7173
												26.9158	27.4813					131.814	3.97684		154.753	4.52413		69.814	28.9747		90.117	66.6998
												25.2553	18.8077					181.617	3.79906		156.708	4.11126		68.9824	27.217		68.9379	42.448
												35.9127	23.2115					177.961	4.19025		133.645	2.9749		76.7505	23.5738		93.9555	57.4288
												28.134	20.2623					147.986	4.31306		115.656	3.25604		50.604	19.8196		72.5793	45.7483
												28.1949	22.7458					167.314	3.9314		103.525	2.90437		55.0556	17.7968		94.6246	61.3999
												26.5466	19.0139								112.609	3.40343		40.3493	17.1742		91.7495	59.6049
												30.9992	21.9026								139.441	3.84988		38.4906	17.6878		74.99	35.8882
												36.8888	24.0525								98.6318	2.97905		68.1949	27.2767		74.7544	42.6377
												25.4646	25.8494								118.793	3.04488		60.2053	24.6389		91.1227	63.8368
												27.4666	24.0564								122.344	2.81865		48.5865	22.1091		114.62	73.191
																					168.488	4.2287		55.2488	22.4854		92.5584	58.3389
																					147.584	3.81172		69.6807	26.4452		101.392	61.9676
																					153.108	4.1178		52.1182	25.0094		78.6482	48.8148
																					145.55	4.16813		69.1319	24.7662		69.1984	43.1095
																					144.696	4.42824		51.5377	22.6071		75.6804	51.6143
																					150.472	3.65408		68.2429	43.7292		80.8024	47.801
																					130.835	3.59402		57.9921	24.512		59.5902	40.2397
																					103.186	3.59095		61.9748	34.6531		67.5174	52.5282
																					110.215	3.8856		52.0167	27.0143		69.1679	55.2894
																					95.3443	3.52352		66.4634	27.3886		39.4987	37.279
																					140.555	4.94565		69.9457	35.1813		53.5861	37.7419
																					101.258	3.12672		56.7636	26.9106		103.099	53.3372
																					139.045	4.90404		93.1287	31.8172		89.7342	41.5087
																					170.557	4.61954		50.6434	25.1967		88.0191	42.981
																					187.182	4.85699		60.7282	25.633		125.089	66.488
																								100.382	37.2923		91.9173	41.4807
																								55.6622	34.8398		71.8922	44.3627
																								68.3733	29.075		107.158	52.513
																								59.64	26.36		70.323	38.6903
																								52.7492	26.1792		45.9984	40.7373
																								71.1912	27.6918		49.4079	43.7398
																								50.177	28.8185		61.5565	39.4211
																								54.4434	23.5335		91.8344	49.9291
																								91.4999	30.813		96.3487	48.0355
																								84.8714	29.1587		93.767	42.6117
																								59.5896	30.8396		82.9349	47.2281
																								74.0153	28.6155		61.7506	44.7259
																								59.5504	26.169		90.513	49.7983
																								62.0161	27.4462		67.2879	41.6745
																								72.6433	35.1696		66.7756	38.3641
																								112.106	36.3255		64.1287	39.9415
																								60.341	29.2105		51.7639	43.6166
																								41.1815	34.923		39.6483	33.746
																								52.4401	29.5652		52.3502	40.6747
																								50.3901	25.1215		46.0359	32.8927
																											62.3844	41.3923
																											46.7262	38.7365
																											66.6274	40.8984
																											55.2047	34.1591
																											52.3439	32.0184
																											60.8199	35.9111
																											54.1422	29.1997
																											53.4794	31.5881
																											58.9441	31.9334
																											54.981	31.6179
																											53.6201	32.7775
																											43.2802	40.2148
																											35.3272	22.9842
																											31.0714	20.2902
																											58.7608	27.6971
																											57.9051	23.6541
																											45.3344	19.6969
																											58.6532	23.945
																											45.3932	20.17
																											37.3192	19.2475
																											64.061	23.0883
																											45.8417	18.9037
																											37.3298	21.8426
																											42.5789	21.24
																											36.3546	19.5308
																											35.7577	20.3218
																											31.3631	17.2577
																											47.5725	21.0804
																											29.8903	16.8942
																											42.0669	18.3064
																											43.6455	17.753
																											30.744	17.8282

## Sheet: Figure 2
	Figure 2d	Exposure time of BL during training																		Figure 2f	G/R ratio
	OG-Cal																			Activity only	0.183	0.18077	0.16784	0.16504	0.1647	0.15966	0.1553	0.15144	0.14277	0.14208	0.13978	0.13965	0.13657	0.13173	0.12741	0.12443	0.12172	0.12026	0.11755	0.11666	0.11242	0.1117	0.10921	0.10714	0.10665	0.10626	0.10474	0.10268	0.10101
														AVG	SD	SE		SUM		Light only	0.24156	0.2401	0.23581	0.21999	0.21833	0.21576	0.21364	0.21237	0.20888	0.2038	0.20123	0.20084	0.19823	0.19818	0.19656	0.19646	0.19303	0.18684	0.18098	0.17894	0.17595	0.17017	0.16993	0.16894	0.16823	0.16798	0.16611	0.16538	0.16478
	CRF	25	25	30	20	45	35	35	20	60	45	65		36.8182	15.3741	4.63547		561.364		Mild label	0.338064	0.337452	0.331694	0.310746	0.298255	0.287046	0.280064	0.277553	0.277156	0.276378	0.276231	0.275461	0.274822	0.273848	0.270434	0.270161	0.267529	0.265139	0.262836	0.261079	0.260426	0.254149	0.253074	0.252862	0.252316	0.252005	0.248761	0.244282	0.243781
	FR-2	45	35	35	55	85	65	50	65	50	100	75		60	20.4939	6.17914				Full label	0.2312	0.230694	0.230135	0.200319	0.195282	0.194307	0.184901	0.163224	0.161105	0.141435	0.138895	0.137276	0.133653	0.115796	0.115732	0.101891	0.0913542	2.54065	2.22308	1.60155	1.36541	1.17263	1.16135	1.1257	1.02788	1.01831	0.995598	0.895969	0.890669
	FR-5	80	90	80	75	120	130	90	95	115	120	120		101.364	19.886	5.99587				Single-session label
	FR-8	85	110	75	140	125	125	170	200	110	130	85		123.182	37.4348	11.287					0.0975902	0.267188	0.222893	0.127124	0.0337785	0.275547	0.0668549	0.108918	0.145636	0.0400858	0.0677653	0.304829	0.100046	0.124314	0.259553	0.110169	0.119621	0.312322	0.265396	0.237709	0.226892	0.26957	0.698724	0.522601	0.114795	0.325565	0.543978	0.279623	0.363125
	FR-10	150	140	115	110	100	125	180	65	90	75	115		115	33.3916	10.0679
	FR-12	145	115	115	115	120	115	185	110	85	110	160		125	27.7489	8.3666				Figure 2f						Single-session lable					G only
																					N	Mean	SE			N	Mean	SE				N	Mean	SE
	ST-KA2-Cal (1. Full label)													AVG	SD	SE		SUM		Activity only	223	0.10457	0.00367		Activity only	216	0.11259	0.00546			Activity only	335	19.411	0.65569
	CRF	35	35	20	60	45								39	14.7479	4.63547				Light only	210	0.10703	0.0045		Single-session	386	0.29949	0.01021			Light only	291	20.2655	0.82772
	FR-2	70	55	60	70	45								60	10.6066	4.74342		549							label
	FR-5	100	95	120	115	135								113	16.0468	7.17635
	FR-8	105	115	120	170	85								119	31.504	14.089					N	Mean	SE									N	Mean	SE
	FR-10	105	85	105	95	165								111	31.305	14				Light only	210	0.10703	0.0045								Light only	291	20.2655	0.82772
	FR-12	115	110	105	110	95								107	7.58288	3.39116				Mild label	234	0.44792	0.02329			Single-session lable					Mild label	422	47.8069	2.35503
																										N	Mean	SE			p-value	5.3755e-20
	AutoSum	530	495	530	620	570																			Light only	216	0.10457	0.00367
																					N	Mean	SE		Single-session	386	0.29949	0.01021				N	Mean	SE
	ST-KA2-Cal (1. Mild label)																			Mild label	234	0.44792	0.02329		label						Mild label	422	47.8069	2.35503
														AVG	SD	SE		SUM		Full label	238	0.62874	0.02477								Full label	457	54.101	1.28923
	FR-8	110	100	105	135	90	120							110	15.8114	6.45497		350
	FR-10	125	120	125	125	115	115							120.833	4.91596	2.00693
	FR-12	120	140	95	125	105	130							119.167	16.558	6.75977
	AutoSum	355	360	325	385	310	365
	Figure 2g
	Exposure time of BL during training
			N	Mean	SE
		Full label	5	549	21.3542
		Mild label	6	350	11.2546
	Figure 2j
		Lever press per minute (TRE-NpHR)
			Days	Longer Labeling											Shorter Labeling
				KA2-NpHR-M1											KA2-NpHR-M1
				NpHR-1	NpHR-2	NpHR-3	NpHR-4	NpHR-5							NpHR-6	NpHR-7	NpHR-8	NpHR-9	NpHR-10	NpHR-11
										AVG	SD	SE										AVG	SD	SE
		CRF	1	0.0666667	0.0444444	0	0.0222222	0.0444444		0.03556	0.02534	0.01133			0	0	0.0222222	0	0.0222222	0.0888889		0.02222	0.03443	0.01405
			2	0.0888889	0.0666667	0.0222222	0.0444444	0		0.04444	0.03514	0.01571			0.0888889	0.0666667	0.111657	0.0222222	0.0444444	0.0888889		0.07046	0.03285	0.01341
		5Rs	3	0.358938	0.320569	0.216959	0.415517	0.365399		0.33548	0.07437	0.03326			0.840336	0.447628	0.343289	0.769231	0.69735	0.122399		0.53671	0.27895	0.11388
		10Rs	4	2.13675	0.534759	0.481464	0.553097	1.5083		1.04287	0.74606	0.33365			1.38889	0.74239	2.12202	0.889878	1.28535	0.159025		1.09792	0.6663	0.27202
		15Rs	5	4.31034	1.38249	2.81426	1.08932	3.26087		2.57146	1.33869	0.59868			4.64396	2.90529	3.31858	0.910747	2.81426	0.409836		2.50045	1.57634	0.64354
		FR-2	6	4.54545	4.79233	2.65487	1.16913	6.88073		4.0085	2.18213	0.97588			7.34555	3.26087	7.50469	4.31034	2.24467	0.507099		4.19554	2.79894	1.14266
		FR-5	7	5.08906	7.33676	6.66667	2.29621	9.02527		6.08279	2.54447	1.13792			10.8696	4.88998	5.50358	5.12821	5.08906	5.22648		6.11781	2.3365	0.95387
		FR-8	8	7.97015	7.36913	10.5263	8.08081	8.97015		8.58331	1.22756	0.54898			11.4943	7.33676	8.48536	9.02527	8.45666	6.36132		8.52661	1.74165	0.71102
		FR-10	9	9.69697	10.5455	14.129	8.32033	16.2437		11.7871	3.28916	1.47096			14.0449	8.83978	11.9048	12.987	11.7994	10.6454		11.7035	1.81657	0.74161
		FR-12	10	15.2091	14.652	18.018	10.575	12.4514		14.1811	2.82827	1.26484			22.6501	13.0293	14.2602	13.0222	11.782	12.0265		14.4617	4.10671	1.67656
		589 ON	10	10.5777	3.367	7.33	5.63	4.24		6.22894	2.85611	1.27729		589 ON	7.97342	7.33	10.0946	12.5654	4.51111	9.09091		8.59425	2.71749	1.10941
		no light (recovery)	11	14.2602	12.9345	11.2676	15.7635	11.2281		13.0908	1.95763	0.87548		no light (recovery)	18.8235	12.5654	13.7575	14.8148	9.15332	11.0574		13.362	3.33929	1.36326
										SEM												SEM
									FR-12	1.26484											FR-12	1.67656
									589 ON	1.27729											589 ON	1.10941
									Recovery	0.87548											Recovery	1.36326
	Figure 2k
	Lever press per minute (TRE-NpHR)
	FR-12	Day 10	Mild label			Full label
			Light-	589 ON	1 d after	Light-	589 ON	1 d after
			22.6501	7.97342	18.8235	15.2091	10.5777	14.2602
			13.0293	7.33	12.5654	14.652	3.367	12.9345
			14.2602	10.0946	13.7575	18.018	7.33	11.2676
			13.0222	12.5654	14.8148	10.575	5.63	15.7635
			11.782	4.51111	9.15332	12.4514	4.24	11.2281
			12.0265	9.09091	11.0574
		Mild label				Full label
		N	Mean	SE			N	Mean	SE
	Light-	6	14.4617	1.67656		Light-	5	14.1811	1.26484
	589 ON	6	8.59425	1.10941		589 ON	5	6.22894	1.27729
	589 ON	6	8.59425	1.10941		589 ON	5	6.22894	1.27729
	1 d after	6	13.362	1.36326		1 d after	5	13.0908	0.87548
	Figure 2l
		Cumulative lever press
		589 OFF															AVG	SD	SE		589 ON Mild label														AVG	SD	SE		589 ON Full label
		0															0	0	0																0	0	0
	1	12	1.25	1.5	1.27	1.97	1.45	1.57	0.42	0.7	1.48	0.92	2.45	0.82	1.5		1.33077	0.53848	0.14935		1.07	3.15	3.05	1.17	2.75	1.25	4.07	1.23	1.78	2.33	1.53	0.8	2.38		2.04308	0.99666	0.27642		9.25	4.28	1.78	2.02	1.27	2.17	0.42	2.5	2.58	6.35	1.67
	2	24	1.43	2.6	1.42	2.28	1.82	2.63	1.12	1.3	1.75	1.65	3.22	1.13	2.55		1.91538	0.67287	0.18662		1.45	4.07	5.45	1.93	3.28	1.6	5.68	2.25	2.22	2.9	2.93	1.45	2.85		2.92769	1.39817	0.38778		17.1	8.83	4.05	2.73	2.73	2.58	2.5	3.3	3.55	7.03	2.48
	3	36	1.85	2.92	1.93	2.8	2.42	2.8	1.75	1.58	2.62	2.1	3.83	1.42	2.97		2.38385	0.68765	0.19072		1.77	7.42	6.48	2.08	3.5	3.48	7.25	2.45	2.97	3.32	3.97	2.32	3.43		3.88	1.92518	0.53395		17.83	15.53	5.48	3.65	3.32	2.93	12.98	4.23	5.18	7.53	3.7
	4	48	1.98	3.38	2.1	3.2	2.67	2.95	2	1.83	3.07	2.57	4.22	1.7	3.42		2.69923	0.75739	0.21006		2.05	11.67	8.83	2.93	4.58	3.62	7.32	3.03	3.73	3.6	4.85	2.77	4.07		4.85	2.77834	0.77057		25.62	22.03	6.67	4.88	4.38	3.42	13.17	5.3	6.7	7.98	4.23
	5	60	2.17	4.12	2.35	3.82	2.98	3.33	2.32	2.17	3.47	2.87	4.9	1.97	3.65		3.08615	0.89132	0.24721		2.33	12.48	10.15	3.22	4.9	3.87	8.38	3.32	5.02	4.18	5.78	3.22	4.67		5.50154	3.02204	0.83816		29.83	23.53	7.73	7.37	4.93	3.82	14.13	5.53	8	8.63	5.5
	6	72	2.33	5.27	3.08	4.52	3.22	3.53	3.03	2.73	4.12	3.23	5.63	2.22	4.13		3.61846	1.05904	0.29372		2.78	19.25	10.33	3.4	5.47	4.27	10.95	4.22	6.15	4.5	6.62	3.85	5		6.67615	4.5159	1.25249			24.02	11.78	8.4	5.68	4.58	16.52	5.7	14	9.47	5.97
	7	84	2.63	6.15	3.27	5.37	3.5	3.85	3.45	3.42	5.15	3.67	6.65	2.87	4.3		4.17538	1.26628	0.3512		3.63	21.08	11.93	3.87	5.72	4.48	11.25	4.7	7.67	5	7.33	4.3	5.95		7.45462	4.87605	1.35237			24.65	15.25	8.88	6.15	5.07	17.03	5.88	16.88	10.52	6.57
	8	96	3.82	7	5.23	5.83	3.9	4.73	3.97	4.23	5.78	3.93	7.07	3.2	4.7		4.87615	1.23287	0.34194		3.8	22.87	12.73	4.22	5.9	4.83	11.6	5.82	8.17	5.68	8.03	5.47	6.23		8.10385	5.18327	1.43758			28.15	20.12	12.23	11.52	6	18.99	6.37	18.42	12.25	7.47
	9	108	4.13	8.6	6.18	6.18	4.67	5	4.15	4.88	6.68	4.28	7.4	3.92	5		5.46692	1.43702	0.39856		3.93	27.65	15.68	4.38	7.15	5.13	13.52	7.33	9.37	6.12	9.6	5.9	6.77		9.42538	6.46874	1.7941			31.19	23.78	15.35	13.1	6.5	21.33	6.62	18.7	14.48	9.7
	10	120	4.3	13.88	6.93	6.77	4.9	5.25	4.95	5.9	7.3	4.8	7.78	4.17	5.17		6.31538	2.55555	0.70878		4.2	38.02	17.3	4.88	7.83	5.37	15.53	7.9	10.03	6.43	10.33	7.13	6.98		10.9177	9.03081	2.50469			34.81	25.57	17.8	13.55	7.42	23.78	7.08	21.83	17.85	10.87
	11	132	4.93	15.02	7.15	6.98	5.18	5.72	5.3	6.88	8.35	5.02	8.12	4.57	5.88		6.85385	2.74412	0.76108		4.4	39	17.8	5.37	11.38	6.85	17.07	9.17	10.63	6.98	11.08	7.57	7.98		11.9446	9.07674	2.51744			36.73	27.33	19.48	14.75	8.12	26.55	7.8	23.05	19.92	11.63
	12	144	5	17.85	7.8	7.4	5.43	6.02	6.05	8.27	8.85	5.67	8.55	4.87	6.12		7.52923	3.38781	0.93961		4.75	41	27.95	5.53	11.48	7.88	33.12	10.42	11.15	7.28	11.7	7.97	9.52		14.5961	11.5956	3.21603			39.08	29.93	23.67	16.53	9.78	31.03	9.07	24.87	25.6	12.73
	13	156	5.78	20.15	7.95	7.62	5.65	6.28	8.2	8.82	9.72	5.95	9.03	5.35	6.55		8.23462	3.85705	1.06975		5.63	42.03	29.25	5.73	11.67	8.23	35.72	12.37	12.13	8	13.82	8.43	9.77		15.5985	11.9898	3.32537			45	32.58	24.18	18.87	10.08	35.77	9.68	25.52		16.53
	14	168	6.6	21.23	8.42	8.27	6.65	6.5	8.6	9.6	10.07	6.25	9.48	5.75	7		8.80154	3.99461	1.10791		6.25	43.72	29.95	5.9	12.48	9	35.95	12.87	12.68	9.4	14.9	9.15	16.15		16.8	11.985	3.32404				40.83	26.62	24.22	10.63	41.72	10	31.37		19.37
	15	180	6.77	21.93	8.67	8.98	6.9	6.93	9.12	10.68	10.5	6.57	10.07	6.05	7.7		9.29769	4.10629	1.13888		7.28	44.9	33.32	7.4	12.65	9.55	36.07	13.92	14.13	9.82	15.57	9.6	17.32		17.81	12.2036	3.38467				45	27.92	24.73	13.42		11.03	34.28		21.4
	16	192	6.95	22.4	9.58	9.18	7.03	7.1	9.4	11.2	11.03	6.9	10.37	7.72	8.3		9.78154	4.09489	1.13572		7.57	45	38.5	8.88	14.58	10.03	43.77	14.2	14.8	10.4	17.62	10.17	17.57		19.4685	13.5295	3.75241				45	29.17	26.05	16.2		11.3	34.55		22.23
	17	204	7.67	23.32	10.73	9.5	8.73	7.3	10.33	11.62	11.52	7.23	10.75	8.43	8.92		10.4654	4.14962	1.1509		8.22	45	42.32	9.25	14.78	10.18	45	16.17	15.9	10.73	19.83	10.8	19.22		20.5692	13.9184	3.86028				45	32.92	26.52	19.13		11.9	45		25.28
	18	216	8.87	23.83	10.92	9.78	9.2	7.62	10.65	11.97	12.4	7.72	11.18	9.15	9.25		10.9646	4.13912	1.14799		10.2	45	43.87	11.12	17.23	10.33	45	17.37	17.3	11.15	26.18	12	19.52		22.0208	13.6556	3.78739				45	33.63	27.23	20.5		16.15	45		30.55
	19	228	9.07	24.5	11.25	10.6	9.6	8.37	11.1	13	13.42	8.02	11.6	9.6	10.05		11.5523	4.21385	1.16871		14.25	45	45	12.33	17.4	10.68	45	17.7	17.73	11.55	28.05	12.43	19.73		22.8346	13.4167	3.72111				45	34.52	30.6	21.98		20.68	45		35.12
	20	240	9.2	24.82	12.6	11.08	11.9	9.57	11.3	13.63	14.28	8.43	12.15	10.17	10.57		12.2846	4.13085	1.14569		22.37	45	45	13.65	19.65	12.2	45	20.68	19.1	11.87	29.08	12.97	20.77		24.4108	12.6781	3.51628				45	37.42	37.2	24.55		23.57	45		36.3
	Figure 2m																							Fig. 2n			Mild label	Full label
		inter-reward-interval (IRI)																								before	1'st Yellow Light +	2'nd Light +	Recover Light -
																				AVG	SD	SE				1	0.875	0.6	1
				589 OFF	12	0.18	1.1	0.15	0.31	0.37	1.06	0.7	0.6	0.27	0.73	0.77	0.31	1.05		0.58462	0.34469	0.0956				0.95	0.75	0.38462	1
					24	0.42	0.32	0.51	0.52	0.6	0.17	0.63	0.28	0.87	0.45	0.61	0.29	0.42		0.46846	0.18542	0.05143				0.95	0.75	0.85714	0.95
					36	0.13	0.46	0.17	0.4	0.25	0.15	0.25	0.25	0.45	0.47	0.39	0.28	0.45		0.31538	0.12607	0.03497				1	0.666667	0.85	1
					48	0.19	0.74	0.25	0.62	0.31	0.38	0.32	0.34	0.4	0.3	0.68	0.27	0.23		0.38692	0.1782	0.04942				0.95		0.36364	1
					60	0.16	1.15	0.73	0.7	0.24	0.2	0.71	0.56	0.65	0.36	0.73	0.25	0.48		0.53231	0.28587	0.07928				1			1
					72	0.3	0.88	0.19	0.85	0.28	0.32	0.42	0.69	1.03	0.44	1.02	0.65	0.17		0.55692	0.31231	0.08662				1
					84	1.19	0.85	1.96	0.46	0.4	0.88	0.52	0.81	0.63	0.26	0.42	0.33	0.4		0.70077	0.46355	0.12856			Mild label
					96	0.31	1.6	0.95	0.35	0.77	0.27	0.18	0.65	0.9	0.35	0.33	0.72	0.3		0.59077	0.39943	0.11078			N	Mean	SE
					108	0.17	5.28	0.75	0.59	0.23	0.25	0.8	1.02	0.62	0.52	0.38	0.25	0.17		0.84846	1.35848	0.37678		before	7	0.97857	0.0101
					120	0.63	1.14	0.22	0.21	0.28	0.47	0.35	0.98	1.05	0.22	0.34	0.4	0.71		0.53846	0.33324	0.09242		1'st Yellow Light +	6	0.76042	0.04295
					132	0.07	2.83	0.65	0.42	0.25	0.3	0.75	1.39	0.5	0.65	0.43	0.3	0.24		0.67538	0.72657	0.20152
					144	0.78	2.3	0.15	0.22	0.22	0.26	2.15	0.55	0.87	0.28	0.48	0.48	0.43		0.70538	0.70846	0.19649
					156	0.82	1.08	0.47	0.65	1	0.22	0.4	0.78	0.35	0.3	0.45	0.4	0.45		0.56692	0.2736	0.07588			Full label
					168	0.17	0.7	0.25	0.71	0.25	0.43	0.52	1.08	0.43	0.32	0.59	0.3	0.7		0.49615	0.25575	0.07093		before	7	0.97857	0.0101
					180	0.18	0.47	0.91	0.2	0.13	0.17	0.28	0.52	0.53	0.33	0.3	1.67	0.6		0.48385	0.41846	0.11606		2'nd Light +	5	0.61108	0.1073
					192	0.72	0.92	1.15	0.32	1.7	0.2	0.93	0.42	0.49	0.33	0.38	0.71	0.62		0.68385	0.41468	0.11501
					204	1.2	0.51	0.19	0.28	0.47	0.32	0.32	0.35	0.88	0.49	0.43	0.72	0.33		0.49923	0.28129	0.07802
					216	0.2	0.67	0.33	0.82	0.4	0.75	0.45	1.03	1.02	0.3	0.42	0.45	0.8		0.58769	0.2762	0.0766
					228	0.13	0.32	1.35	0.48	2.3	1.2	0.2	0.63	0.86	0.41	0.55	0.57	0.52		0.73231	0.58971	0.16355
					240
																				AVG	SD	SE
				Shorter	12	0.38	0.92	2.4	0.76	0.53	0.35	1.61	1.02	0.44	0.57	1.4	0.65	0.47		0.88462	0.59952	0.16628
			589 ON Mild label			0.32	3.35	1.03	0.15	0.22	1.88	1.57	0.2	0.75	0.42	1.04	0.87	0.58		0.95231	0.89537	0.24833
					36	0.28	4.25	2.35	0.85	1.08	0.14	0.07	0.58	0.76	0.28	0.88	0.45	0.64		0.97	1.1447	0.31748
					48	0.28	0.81	1.32	0.29	0.32	0.25	1.06	0.29	1.29	0.58	0.93	0.45	0.6		0.65154	0.39189	0.10869
					60	0.45	6.77	0.18	0.18	0.57	0.4	2.57	0.9	1.13	0.32	0.84	0.63	0.33		1.17462	1.79477	0.49778
					72	0.85	1.83	1.6	0.47	0.25	0.21	0.3	0.48	1.52	0.5	0.71	0.45	0.95		0.77846	0.54549	0.15129
					84	1.17	1.79	0.8	1.35	0.18	0.35	0.35	1.12	0.5	0.68	0.7	1.17	1.28		0.88	0.47412	0.1318
					96	0.13	4.78	2.95	0.16	1.25	0.3	1.92	1.51	1.2	0.44	1.57	0.43	0.54		1.32154	1.3255	0.36763
					108	0.27	10.37	1.62	0.5	0.68	0.24	2.01	0.57	0.66	0.31	0.73	1.23	0.21		1.49231	2.72397	0.75549
					120	0.2	0.98	0.5	0.49	3.55	1.48	1.54	1.27	0.6	0.55	0.75	0.44	1		1.02692	0.86492	0.23989
					132	0.35	2	5.15	1.16	1.1	1.03	7.05	1.25	0.52	0.3	0.62	0.4	1.54		1.72846	4.82428	0.56594
					144	0.88	1.03	1.3	0.2	0.19	0.35	2.6	1.95	0.98	0.72	2.12	0.46	0.25		1.00231	0.78918	0.21888
					156	0.62	1.69	0.7	0.17	0.81	0.77	0.23	0.5	0.55	1.4	1.08	0.72	6.38		1.20154	1.61232	0.44718
					168	1.03	1.18	3.37	1.5	0.17	0.55	0.12	1.05	1.45	0.42	0.67	0.45	1.17		1.01	0.84392	0.23406
					180	0.29	0.1	5.18	1.48	1.93	0.48	7.7	0.28	0.67	0.58	2.05	0.57	0.25		1.65846	2.27412	0.63073
					192	0.65		3.82	0.37	0.2	0.15		1.97	1.1	0.33	2.21	0.63	1.65		1.18909	1.13421	0.34198
					204	0.98		1.55	1.87	2.45	0.15		1.2	1.4	0.42	6.35	1.2	0.3		1.62455	1.71123	0.51596
					216	2.05		9.08	1.21	2.17	0.35		1.33	0.43	0.4	1.87	0.43	1.24		1.86909	0.70297	0.74984
					228	8.12			1.32	2.25	1.52		2.98	1.37	0.32	1.03	0.54	1.04		2.049	2.26959	0.71771
					240
																				AVG	SD	SE
				Longer	12	7.85	4.55	2.27	0.71	1.46	0.41	2.08	0.8	0.97	0.68	0.81	1.93	0.39		1.91615	2.11055	0.58536
			589 ON Full label		24	0.73	6.7	1.43	0.92	0.59	0.35	6.48	0.93	1.63	0.5	1.22	3.8	0.58		1.98923	3.02855	0.61691
					36	7.79	6.5	1.19	1.23	1.06	0.49	1.19	1.07	1.52	0.45	2.53	2.27	1.33		2.20154	2.44991	0.63355
					48	4.21	1.5	1.06	2.49	0.55	0.4	0.96	0.23	1.3	0.65	1.27	0.28	1.15		1.23462	1.08188	0.30006
					60	15.17	0.49	4.05	1.03	0.75	0.76	2.39	0.17	6	0.84	0.47	4.37	0.27		2.82769	4.15195	1.15154
					72		3.63	3.47	2.48	1.47	0.49	3.51	1.18	2.88	1.05	0.6	2.25	0.43		1.95333	1.06685	0.35569
					84		6.08	4.87	3.35	5.37	0.93	9.52	0.49	1.54	1.73	0.9	8.28	0.22		3.60667	3.97541	0.91768
					96		2.35	3.66	3.12	1.58	0.5	4.48	0.25	0.28	2.23	2.23	0.37	0.87		1.82667	1.42731	0.41203
					108			1.79	2.45	0.45	0.92	4.74	0.46	3.13	3.37	1.17	1.3	2.2		1.99818	1.51123	0.40528
					120			1.76	1.68	1.2	0.7	5.95	0.72	1.22	2.07	0.76	1.22	2.71		1.81727	1.5726	0.45354
					132			2.6	4.19	1.78	1.66		1.27	1.82	9.68	1.1	1.73	7.55		3.338	2.95618	0.93482
					144			2.65	0.51	2.34	0.3		0.61	0.65		3.8	7.1	1.77		2.19222	2.19012	0.73004
					156			8.25	2.44	5.35	0.55		0.32	5.85		2.84	2.45	0.58		3.18111	2.75216	0.91739
					168				1.3	2.51	2.79		3.03	2.91		2.03	2.21	2.7		2.435	1.08739	0.20197
					180				1.25	1.32	2.78		0.27	0.27		0.83	0.16	10.9		2.2225	3.60926	1.27607
					192				3.75	0.47	2.93		0.6			3.05	3.5	4.14		2.63429	1.49132	0.56367
					204				3.71	4.71	1.37		4.25			5.27	1.5	0.28		3.01286	1.94455	0.73107
					216				0.89	3.37	1.48		4.53			4.57		3.87		3.11833	1.57341	0.64234
					228	9.25		5.95	2.9	6.6	2.57		2.89	13.03		1.18		0.53		4.98889	2.11118	1.37106
					240
[truncated: 357 more columns]

## Sheet: Figure 3
Figure 3b	Freezing (%)			Control (Ctrl)					ST-KA2-NpHR															Figure 3k	mouse no.	1	2	3	4	5	6	7
				Ctrl1	Ctrl2	Ctrl3	Ctrl4	Ctrl5	NpHR1	NpHR2	NpHR3	NpHR4	NpHR5												G/R ratio	0.566868	0.773458	0.177919	0.197709	0.608301	0.497658	0.471968
	Day1	CFC (Context A)	0-1 min	3.28333	1.18333	0	0	1.1	0.416667	3.66667	2.3	2.66667	0												# of light shining	91	93	29	64	111	102	71
			1-2 min	1.35	0	0	0.466667	0.35	0	3.13333	0.883333	1.18333	21.0333												# of social interaction	15.3333	19.3333	3.33333	14	16	23	12.1667
			2-3 min	19.6	11.2167	17.85	20.85	27.45	23.3167	6	0.516667	3.96667	30.55											Figure 3l	mouse no.	condition	1	2	3	4	5	6	7
			3-4 min	54.1833	34.15	10.7333	46.2667	48.9	45.1333	10.5167	13.2333	20.8667	48.1167												Time around social chamber	Light-	339	240.7	334.9	319	335.7	280.5	252.5
			4-5 min	53.1333	65.7833	36.95	45.5167	36.1333	61.25	22.9333	12.7	64.3333	63.7167													589 ON	243.6	269.4	342.6	260.2	192.2	207.9	314.5
	Day2	Recall (Context A)	0-1 min	82.6833	45.4667	18.7833	13.1667	32.5	27.7833	0	0.383333	0.833333	5.21667												Time around object chamber	Light-	182.4	145.9	149.9	164.9	206.4	104.7	134.4
			1-2 min	78.7333	40.3	22.3167	19.5833	49.7667	23.9333	3.08333	1.91667	0.466667	15.3833													589 ON	243.3	173.3	105.1	305.6	391.9	113.7	124.5
			2-3 min	76.2833	22.85	18.6333	34.2833	49.4	14.4	1.05	0.466667	1.55	5												Social preference index	Light-	0.650173	0.622607	0.6908	0.659227	0.619258	0.728193	0.652623
			3-4 min	68.95	22.2	17.5333	27.4667	36.0833	11.6167	2.45	0.433333	1.75	13.25													589 ON	0.500308	0.608539	0.765245	0.45988	0.329053	0.646455	0.716401
			4-5 min	63.9	19.3	19.9833	26.8	55.7	7.8	1	0	2.66667	12.3667											Figure 3m	mouse no.		1	2	3	4	5	6	7	8
																									Time around social chamber	Light-	397.4	242.3	225.3	233.5	261.8	214.2	426.8	542.6
																										589 ON	374.7	156.1	219	184.6	170.3	184.3	381.5	444.5
																									Time around object chamber	Light-	69.53	235	248	239	225.6	237.2	90.23	30.56
	Freezing (%)			Control (Ctrl)					ST-KA2-NpHR																	589 ON	70.56	252.8	233.1	260	328.5	209	106.6	47.06
				Ctrl1	Ctrl2	Ctrl3	Ctrl4	Ctrl5	NpHR1	NpHR2	NpHR3	NpHR4	NpHR5												Social preference index	Light-	0.851091	0.507647	0.476019	0.49418	0.537136	0.474524	0.825484	0.946682
	Day1	CFC	0-2min (b/f shock)	2.31667	0.591667	0	0.233333	0.725	0.208333	3.4	1.59167	1.925	10.5167													589 ON	0.841531	0.381756	0.484406	0.415205	0.341419	0.468599	0.781602	0.904264
			2-5 min (a/f shock)	42.3056	37.05	21.8444	37.5444	37.4944	43.2333	13.15	8.81667	29.7222	47.4611
	Day2	Recall	0-5 min	74.11	30.0233	19.45	24.26	44.69	17.1067	1.51667	0.64	1.45333	10.2433
Figure 3d	Correlation analysis			Scorer #1	Scorer #2		Figure 3g	Correlation analysis			Scorer #1	Scorer #2
				Freezing (%)							Freezing (%)
	Ctrl1	Day1	0-1 min	1.7	3.3			Ctrl1	Day1	0-1 min	1.7	3.3
			1-2 min	0	1.4					1-2 min	0	1.4
			2-3 min	20	19.6					2-3 min	20	19.6
			3-4 min	58.3	54.2					3-4 min	58.3	54.2
			4-5 min	53.3	53.1					4-5 min	53.3	53.1
		Day2	0-1 min	78.2	82.7				Day2	0-1 min	78.2	82.7
			1-2 min	74.8	78.7					1-2 min	74.8	78.7
			2-3 min	72.5	76.3					2-3 min	72.5	76.3
			3-4 min	62.8	69					3-4 min	62.8	69
			4-5 min	55.4	63.9					4-5 min	55.4	63.9
	Ctrl2	Day1	0-1 min	0	1.2			Ctrl2	Day1	0-1 min	0	1.2
			1-2 min	1.7	0					1-2 min	1.7	0
			2-3 min	15	11.2					2-3 min	15	11.2
			3-4 min	36.7	34.2					3-4 min	36.7	34.2
			4-5 min	66.7	65.8					4-5 min	66.7	65.8
		Day2	0-1 min	39.9	45.5				Day2	0-1 min	39.9	45.5
			1-2 min	49.1	40.3					1-2 min	49.1	40.3
			2-3 min	25.7	22.9					2-3 min	25.7	22.9
			3-4 min	20.9	22.2					3-4 min	20.9	22.2
			4-5 min	21.8	19.3					4-5 min	21.8	19.3
	Ctrl3	Day1	0-1 min	0	0			Ctrl3	Day1	0-1 min	0	0
			1-2 min	0	0					1-2 min	0	0
			2-3 min	15	17.9					2-3 min	15	17.9
			3-4 min	15.8	10.7					3-4 min	15.8	10.7
			4-5 min	36.6	37					4-5 min	36.6	37
		Day2	0-1 min	14.3	18.8				Day2	0-1 min	14.3	18.8
			1-2 min	15.7	22.3					1-2 min	15.7	22.3
			2-3 min	18.3	18.6					2-3 min	18.3	18.6
			3-4 min	16.1	17.5					3-4 min	16.1	17.5
			4-5 min	19.3	20					4-5 min	19.3	20
	Ctrl4	Day1	0-1 min	0	0			Ctrl4	Day1	0-1 min	0	0
			1-2 min	0	0.5					1-2 min	0	0.5
			2-3 min	19.7	20.9					2-3 min	19.7	20.9
			3-4 min	50.9	46.3					3-4 min	50.9	46.3
			4-5 min	49.3	45.5					4-5 min	49.3	45.5
		Day2	0-1 min	9.9	13.2				Day2	0-1 min	9.9	13.2
			1-2 min	11	19.6					1-2 min	11	19.6
			2-3 min	15.2	34.3					2-3 min	15.2	34.3
			3-4 min	7.6	27.5					3-4 min	7.6	27.5
			4-5 min	26.3	26.8					4-5 min	26.3	26.8
	Ctrl5	Day1	0-1 min	0	1.1			Ctrl5	Day1	0-1 min	0	1.1
			1-2 min	0	0.4					1-2 min	0	0.4
			2-3 min	27.1	27.5					2-3 min	27.1	27.5
			3-4 min	52.7	48.9					3-4 min	52.7	48.9
			4-5 min	42.8	36.1					4-5 min	42.8	36.1
		Day2	0-1 min	24.8	32.5				Day2	0-1 min	24.8	32.5
			1-2 min	50.2	49.8					1-2 min	50.2	49.8
			2-3 min	53.4	49.4					2-3 min	53.4	49.4
			3-4 min	40.8	36.1					3-4 min	40.8	36.1
			4-5 min	52.9	55.7					4-5 min	52.9	55.7
	NpHR1	Day1	0-1 min	0	0.4			NpHR1	Day1	0-1 min	0	0.4
			1-2 min	0	0					1-2 min	0	0
			2-3 min	24.5	23.3					2-3 min	24.5	23.3
			3-4 min	36.4	45.1					3-4 min	36.4	45.1
			4-5 min	54.5	61.3					4-5 min	54.5	61.3
		Day2	0-1 min	12.7	27.8				Day2	0-1 min	12.7	27.8
			1-2 min	15.6	23.9					1-2 min	15.6	23.9
			2-3 min	6.9	14.4					2-3 min	6.9	14.4
			3-4 min	12.1	11.6					3-4 min	12.1	11.6
			4-5 min	8.5	7.8					4-5 min	8.5	7.8
	NpHR2	Day1	0-1 min	0	3.7			NpHR2	Day1	0-1 min	0	3.7
			1-2 min	1.6	3.1					1-2 min	1.6	3.1
			2-3 min	0	6					2-3 min	0	6
			3-4 min	4	10.5					3-4 min	4	10.5
			4-5 min	16.4	22.9					4-5 min	16.4	22.9
		Day2	0-1 min	0	0				Day2	0-1 min	0	0
			1-2 min	2.1	3.1					1-2 min	2.1	3.1
			2-3 min	0	1.1					2-3 min	0	1.1
			3-4 min	0	2.5					3-4 min	0	2.5
			4-5 min	0	1					4-5 min	0	1
	NpHR3	Day1	0-1 min	0	2.3			NpHR3	Day1	0-1 min	0	2.3
			1-2 min	0	0.9					1-2 min	0	0.9
			2-3 min	0	0.5					2-3 min	0	0.5
			3-4 min	13	13.2					3-4 min	13	13.2
			4-5 min	6.1	12.7					4-5 min	6.1	12.7
		Day2	0-1 min	0	0.4				Day2	0-1 min	0	0.4
			1-2 min	0	1.9					1-2 min	0	1.9
			2-3 min	0	0.5					2-3 min	0	0.5
			3-4 min	0	0.4					3-4 min	0	0.4
			4-5 min	4.2	0					4-5 min	4.2	0
	NpHR4	Day1	0-1 min	4.3	2.7			NpHR4	Day1	0-1 min	4.3	2.7
			1-2 min	1.9	1.2					1-2 min	1.9	1.2
			2-3 min	0	4					2-3 min	0	4
			3-4 min	13.7	20.9					3-4 min	13.7	20.9
			4-5 min	43	64.3					4-5 min	43	64.3
		Day2	0-1 min	1.5	0.8				Day2	0-1 min	1.5	0.8
			1-2 min	2.9	0.5					1-2 min	2.9	0.5
			2-3 min	1.9	1.6					2-3 min	1.9	1.6
			3-4 min	1.2	1.8					3-4 min	1.2	1.8
			4-5 min	3.1	2.7					4-5 min	3.1	2.7
	NpHR5	Day1	0-1 min	0	0			NpHR5	Day1	0-1 min	0	0
			1-2 min	27	21					1-2 min	27	21
			2-3 min	34.6	30.6					2-3 min	34.6	30.6
			3-4 min	44.8	48.1					3-4 min	44.8	48.1
			4-5 min	61.1	63.7					4-5 min	61.1	63.7
		Day2	0-1 min	7.5	5.2				Day2	0-1 min	7.5	5.2
			1-2 min	7.5	15.4					1-2 min	7.5	15.4
			2-3 min	3.7	5					2-3 min	3.7	5
			3-4 min	16.3	13.3					3-4 min	16.3	13.3
			4-5 min	2.7	12.4					4-5 min	2.7	12.4
	Other1	Day1	0-1 min	5	18.4			Other1	Day1	0-1 min	5	18.4
			1-2 min	0	2.5					1-2 min	0	2.5
			2-3 min	26.7	29					2-3 min	26.7	29
			3-4 min	61.7	55.5					3-4 min	61.7	55.5
			4-5 min	80	70.7					4-5 min	80	70.7
		Day2	0-1 min	60.8	61.6				Day2	0-1 min	60.8	61.6
			1-2 min	76.7	82.2					1-2 min	76.7	82.2
			2-3 min	86.7	85.2					2-3 min	86.7	85.2
			3-4 min	71.2	74.3					3-4 min	71.2	74.3
			4-5 min	74.2	63.7					4-5 min	74.2	63.7
	Other2	Day1	0-1 min	0	1.2			Other2	Day1	0-1 min	0	1.2
			1-2 min	0	1.9					1-2 min	0	1.9
			2-3 min	18.3	27.8					2-3 min	18.3	27.8
			3-4 min	63.3	62.8					3-4 min	63.3	62.8
			4-5 min	65	65.5					4-5 min	65	65.5
		Day2	0-1 min	84.2	83.2				Day2	0-1 min	84.2	83.2
			1-2 min	81.3	81.9					1-2 min	81.3	81.9
			2-3 min	67.2	79.3					2-3 min	67.2	79.3
			3-4 min	46.3	68.9					3-4 min	46.3	68.9
			4-5 min	8	9.9					4-5 min	8	9.9
	Other3	Day1	0-1 min	0	0.4			Other3	Day1	0-1 min	0	0.4
			1-2 min	0	0.5					1-2 min	0	0.5
			2-3 min	0	2.1					2-3 min	0	2.1
			3-4 min	7.9	12.4					3-4 min	7.9	12.4
			4-5 min	6.6	15.6					4-5 min	6.6	15.6
		Day2	0-1 min	17.9	34.5				Day2	0-1 min	17.9	34.5
			1-2 min	12	23.7					1-2 min	12	23.7
			2-3 min	10	31.3					2-3 min	10	31.3
			3-4 min	20.3	21.7					3-4 min	20.3	21.7
			4-5 min	23.9	24.2					4-5 min	23.9	24.2
	Other4	Day1	0-1 min	0	0			Other4	Day1	0-1 min	0	0
			1-2 min	0	0.4					1-2 min	0	0.4
			2-3 min	12.5	12.5					2-3 min	12.5	12.5
			3-4 min	30.5	27.3					3-4 min	30.5	27.3
			4-5 min	45.8	42.9					4-5 min	45.8	42.9
		Day2	0-1 min	10.5	34.5				Day2	0-1 min	10.5	34.5
			1-2 min	15.4	32.7					1-2 min	15.4	32.7
			2-3 min	24.9	29.7					2-3 min	24.9	29.7
			3-4 min	0	3.6					3-4 min	0	3.6
			4-5 min	1.9	7.4					4-5 min	1.9	7.4
	Other5	Day1	0-1 min	0	0.4			Other5	Day1	0-1 min	0	0.4
			1-2 min	0	1					1-2 min	0	1
			2-3 min	4.3	3.6					2-3 min	4.3	3.6
			3-4 min	12.8	11.8					3-4 min	12.8	11.8
			4-5 min	16	18.2					4-5 min	16	18.2
		Day2	0-1 min	32.1	38.1				Day2	0-1 min	32.1	38.1
			1-2 min	12.6	17.5					1-2 min	12.6	17.5
			2-3 min	22.5	29.8					2-3 min	22.5	29.8
			3-4 min	30.1	24.2					3-4 min	30.1	24.2
			4-5 min	8.9	7					4-5 min	8.9	7
	Other6	Day1	0-1 min	0	1.1			Other6	Day1	0-1 min	0	1.1
			1-2 min	0	1.1					1-2 min	0	1.1
			2-3 min	7.2	8					2-3 min	7.2	8
			3-4 min	33	26.8					3-4 min	33	26.8
			4-5 min	28.7	20					4-5 min	28.7	20
		Day2	0-1 min	48.4	53				Day2	0-1 min	48.4	53
			1-2 min	43.6	38.4					1-2 min	43.6	38.4
			2-3 min	10	5.2					2-3 min	10	5.2
			3-4 min	18.7	30.9					3-4 min	18.7	30.9
			4-5 min	44.3	37					4-5 min	44.3	37
	Other7	Day1	0-1 min	0	0			Other7	Day1	0-1 min	0	0
			1-2 min	0	0					1-2 min	0	0
			2-3 min	3.5	4.7					2-3 min	3.5	4.7
			3-4 min	8.4	15.6					3-4 min	8.4	15.6
			4-5 min	7	13.3					4-5 min	7	13.3
		Day2	0-1 min	30.1	22.7				Day2	0-1 min	30.1	22.7
			1-2 min	4.8	10.2					1-2 min	4.8	10.2
			2-3 min	19.9	18.8					2-3 min	19.9	18.8
			3-4 min	9.5	20.7					3-4 min	9.5	20.7
			4-5 min	2.7	5.2					4-5 min	2.7	5.2

## Sheet: Figure 4
	Figure 4c
	Average Seizure induced G/R ratio
	Cell No.	1	2	3	4	5	6	7	8	9	10	11	12	13	14	15	16	17	18	19	20	21	22	23	24	25	26	27	28	29	30	31	32	33	34	35	36	37	38	39	40	41	42	43	44	45	46	47	48
	Seizure only	0.392057	0.373526	0.369228	0.357284	0.33325	0.330416	0.326017	0.320486	0.312393	0.311958	0.300218	0.293858	0.290195	0.2897	0.289254	0.286811	0.286009	0.28356	0.282278	0.281315	0.275222	0.272358	0.271997	0.270898	0.270335	0.267797	0.265308	0.26257	0.25941	0.257739	0.256853	0.256338	0.256329	0.255474	0.255184	0.253768	0.249486	0.248715	0.246034	0.243683	0.237263	0.232197	0.227857	0.226645	0.224259	0.221274	0.220519	0.219532
	Light + Seizure	1.87664	1.35644	1.27806	1.19168	1.11341	1.10445	1.09484	1.05453	0.969972	0.945431	0.92288	0.911147	0.91027	0.903226	0.889155	0.880104	0.84102	0.837163	0.832535	0.831719	0.830603	0.827396	0.826637	0.821606	0.821303	0.820301	0.816402	0.811842	0.810516	0.789755	0.784631	0.784604	0.782628	0.776079	0.77197	0.770962	0.768829	0.765745	0.765164	0.758032	0.755715	0.755387	0.742116	0.739402	0.738367	0.731955	0.72934	0.726653
	Figure 4g	Time course of seizure			30 min	30 min		10 min	30 min	30 min
		KA2-SZ-GFP
			KA inj: 0 min, BL shining: 30 min (3 s ON, 2 s OFF for 1080 sec or 18 min), BL OFF: 60 min
			[Ctrl] 1st KA inj w/ blue light										2nd inj w/o yellow light														2nd inj w/ yellow light
		Time	mouse 1	mouse 2	mouse 3	mouse 4	mouse 5		AVG	SE		Time	mouse 1	mouse 2	mouse 3	mouse 4	mouse 5	mouse 6	AVG	SE		Time	mouse 1	mouse 2	mouse 3	mouse 4	mouse 5	mouse 6	AVG	SE
		0	0	1	0	1	1		0.6	0.24495		0	1	0	1	0	1	1	0.666667	0.21082		0	0	1	1	0	1	0	0.5	0.22361
		5	3	4	2	3	3		3	0.31623		5	3	2	3	2	4	3	2.83333	0.30732		5	3	3	3	3	3	2	2.83333	0.16667
		10	3	3	3	4	3		3.2	0.2		10	3	3	3	3	4	3	3.16667	0.16667		10	3	4	3	3	4	3	3.33333	0.21082
		15	4	4	4	5	4		4.2	0.2		15	4	3	4	4	5	4	4	0.2582		15	2	2	0	2	3	1	1.66667	0.42164
		20	5	3	5	5	4		4.4	0.4		20	5	4	4	5	4	4	4.33333	0.21082		20	1	1	1	0	1	1	0.833333	0.16667
		25	5	4	5	4	5		4.6	0.24495		25	5	4	3	5	5	4	4.33333	0.33333		25	1	1	0	1	2	1	1	0.2582
		30	4	4	4	5	5		4.4	0.24495		30	5	4	4	4	5	5	4.5	0.22361		30	2	2	2	1	2	0	1.5	0.34157
		35	5	4	3	4	4		4	0.31623		35	4	4	4	3	4	4	3.83333	0.16667		35	2	2	3	1	1	2	1.83333	0.30732
		40	4	4	4	3	3		3.6	0.24495		40	4	3	5	4	5	3	4	0.36515		40	3	1	3	2	1	2	2	0.36515
		45	3	3	3	3	3		3	0		45	3	3	3	3	4	3	3.16667	0.16667		45	3	3	3	3	3	3	3	0
		50	3	2	4	2	3		2.8	0.37417		50	3	2	2	2	3	3	2.5	0.22361		50	4	3	2	2	2	3	2.66667	0.33333
		55	2	3	3	2	3		2.6	0.24495		55	2	2	2	2	3	3	2.33333	0.21082		55	3	2	2	2	3	2	2.33333	0.21082
		60	2	2	3	2	3		2.4	0.24495		60	1	2	3	2	3	2	2.16667	0.30732		60	2	2	1	2	3	1	1.83333	0.30732
		Time = 15				Time = 20				Time = 25				Time = 30					Time = 35					Time = 40
		4	2	4		5	1	5		5	1	5			5	2	4			4	2	5			4	3	4
		3	2	4		4	1	3		4	1	4			4	2	4			4	2	4			3	1	4
		4	0	4		4	1	5		3	0	5			4	2	4			4	3	3			5	3	4
		4	2	5		5	0	5		5	1	4			4	1	5			3	1	4			4	2	3
		5	3	4		4	1	4		5	2	5			5	2	5			4	1	4			5	1	3
		4	1			4	1			4	1				5	0				4	2				3	2
		N	Mean	SEM		N	Mean	SEM		N	Mean	SEM			N	Mean	SEM			N	Mean	SEM			N	Mean	SEM
		6	4	0.2582		6	4.33333	0.21082		6	4.33333	0.33333			6	4.5	0.22361			6	3.83333	0.40825	0.16667		6	4	0.36515
		6	1.66667	0.42164		6	0.83333	0.16667		6	1	0.2582			6	1.5	0.34157			6	1.83333	0.75277	0.30732		6	2	0.36515
		6	1.66667	0.42164		6	0.83333	0.16667		6	1	0.2582			6	1.5	0.34157			6	1.83333	0.30732			6	2	0.36515
		5	4.2	0.2		5	4.4	0.4		5	4.6	0.24495			5	4.4	0.24495			5	4	0.31623			5	3.6	0.24495
		2	inhibition	0	0	21.6667	4.16667	0	0	0	0	0
		3	labeling	0	0	27.5	55	40.8333	13.3333	80.8333	56.6667	47.5
		4	labeling	0	0	5.83333	12.5	10	15.8333	19.1667	20	6.66667
		4	inhibition	0	0	18.3333	15	26.6667	21.6667	11.6667	45	14.1667
	Figure 4h	1st KA inj	2nd KA wo/ 589 On	2nd KA w/589 On	Random 1st KA inj w/yellow
		5	5	1	4
		3	4	1	4
		5	4	1	5
		5	5	0	4
		4	4	1
			4	1
		Average Seizure Score at specific time point (t = 10 ~ 30 min)
				2
				3
				2
				1
				1
				2
	Figure 4k	mouse no.		0	5	10	15	20	25	30	35	40		Figure 4l	mouse no.		0	5	10	15	20	25	30	35	40
		1	labeling	0	24.1667	24.1667	18.3333	30.8333	58.3333	26.6667	73.3333	45.8333			1	labeling	0	2	3	4	4	4	4	4	5
		1	inhibition	0	0	0	8.33333	6.66667	20	15.8333	1.66667	23.3333			1	inhibition	0	2	3	2	2	2	1	1	2
		2	labeling	0	0	9.16667	50.8333	40	22.5	60.8333	1.66667	45			2	labeling	0	3	3	3	3	5	3	3	5
		2	inhibition	0	0	21.6667	4.16667	0	0	0	0	0			2	inhibition	0	3	4	2	2	2	0	0	0
		3	labeling	0	0	27.5	55	40.8333	13.3333	80.8333	56.6667	47.5			3	labeling	0	3	3	3	4	4	5	4	4
		4	labeling	0	0	5.83333	12.5	10	15.8333	19.1667	20	6.66667			4	labeling	0	1	2	2	3	3	3	3	3
		4	inhibition	0	0	18.3333	15	26.6667	21.6667	11.6667	45	14.1667			4	inhibition	0	2	3	2	2	2	1	1	4
	Figure 4m	mouse no.	condition	0-10	10-40		Figure 4n	mouse no.	condition	0-10	10-40
		1	labeling	24.1667	42.2222			1	labeling	2.5	4.16667
		1	inhibition	0	12.6389			1	inhibition	2.5	1.66667
		2	labeling	9.16667	36.8056			2	labeling	3	3.66667
		2	inhibition	21.6667	0.694444			2	inhibition	3.5	1
		3	labeling	27.5	49.0278			3	labeling	3	4
		4	labeling	5.83333	14.0278			4	labeling	1.5	2.83333
		4	inhibition	18.3333	22.3611			4	inhibition	2.5	2
[truncated: 204 more columns]

## Sheet: Figure 5
		Figure 5c				Figure 5e-g	Cal-Hom:EMX-Cre		Figure 5h-j	Cal-Hom:PV-Cre			in vivo Cal-Hom:EMX-Cre			Figure 5e-j			in vivo Cal-Hom:PV-Cre			Figure 5h-j
		Cal-Het w or w/o CMV-Cre	w/o Cre	w/Cre		Cal-Hom:EMX-Cre (no light)			Cal-Hom:PV-Cre (no light)					N	Mean	SD	SE	Median		N	Mean	SD	SE	Median
			0.25137	1.88855		Cal-Hom:EMX-Cre (L + S)			Cal-Hom:PV-Cre (L + S)				no light	203	0.15399	0.15408	0.01081	0.12115	no light	94	0.17656	0.25603	0.02641	0.11816
			0.234943	0.54195		no light	Light + Activity		no light	Light + Activity			Light+Activity	220	0.53926	0.32638	0.022	0.48181	Light+Activity	94	0.46705	0.59911	0.06179	0.19688
			0.210908	0.484427		0.852997	1.92254		0.511137	3.01933
			0.2068	0.349559		0.746418	1.44702		0.457677	2.39265
			0.1968	0.336112		0.625948	1.26543		0.351968	2.14928
			0.175581	0.331578		0.554686	1.10719		0.338064	2.1438
			0.170586	0.328026		0.531589	0.273509		0.337452	1.77041
			0.168169	0.310891		0.323083	0.511137		0.331694	1.57076
			0.146118	0.305392		0.316569	0.316569		0.292613	1.49891
			0.140636	0.296254		0.310746	0.196564		0.292514	1.45108
			0.124304	0.292181		0.305344	0.112702		0.288608	1.43556
			0.124045	0.290694		0.298255	0.723919		0.287046	1.42841
			0.123808	0.28623		0.29457	1.19057		0.280064	1.40313
			0.121148	0.277033		0.277553	0.405932		0.274822	1.16059
			0.119597	0.27601		0.277156	0.446205		0.273848	1.02721
			0.118871	0.272613		0.276378	0.130501		0.273509	1.0263
			0.112279	0.270092		0.276231	0.339549		0.272271	1.016
			0.108896	0.265005		0.275461	0.417852		0.272113	0.962635
			0.106465	0.264458		0.275157	0.154827		0.271246	0.902847
			0.105207	0.261385		0.270434	0.0975971		0.253699	0.871067
			0.105094	0.260622		0.270161	0.601475		0.253074	0.841709
			0.105006	0.259602		0.267529	0.230863		0.252862	0.750513
			0.104131	0.25767		0.265139	0.144163		0.252316	0.731241
			0.10235	0.255816		0.265053	0.367152		0.252005	0.701088
			0.101683	0.252978		0.263545	0.519464		0.235814	0.628139
			0.100032	0.251986		0.262836	0.358076		0.234943	0.622135
			0.0993845	0.24995		0.261079	0.269674		0.233965	0.598113
			0.0981115	0.249043		0.260426	0.25414		0.231507	0.546601
			0.0953082	0.248564		0.254149	0.343292		0.230794	0.515102
			0.0952926	0.243337		0.25137	0.666813		0.219804	0.506549
			0.0946969	0.2356		0.248761	0.556301		0.219403	0.486814
			0.0941566	0.231706		0.245259	0.584218		0.21833	0.485927
			0.0936078	0.229922		0.244282	0.288863		0.21671	0.485809
			0.0918738	0.226699		0.243781	0.54978		0.215761	0.448591
			0.0908475	0.225059		0.24205	0.448155		0.19742	0.384183
			0.0898417	0.220358		0.241563	0.695285		0.1968	0.376726
			0.0864417	0.219975		0.240957	0.199477		0.196577	0.327304
			0.0861946	0.216364		0.240101	0.237671		0.196564	0.314817
			0.0859046	0.212272		0.239978	0.27376		0.196455	0.308924
			0.0856885	0.208035		0.237867	0.498845		0.169928	0.287929
			0.0843711	0.203104		0.229265	1.0778		0.169841	0.279187
			0.0829831	0.202031		0.229255	0.104		0.168936	0.262453
			0.0804177	0.197303		0.227903	0.170095		0.168228	0.260944
			0.0803576	0.191621		0.227561	0.431354		0.168169	0.250692
			0.0802723	0.18753		0.227174	0.107019		0.167981	0.2312
			0.0800563	0.183219		0.226614	0.262016		0.160579	0.230694
			0.0795567	0.164274		0.226232	0.245036		0.1592	0.230135
			0.0785519	0.120076		0.226078	0.276577		0.159097	0.227257
			0.0783123	0.9745		0.223309	0.149257		0.156914	0.199887
			0.0775937	0.808068		0.222401	0.253965		0.155249	0.19387
			0.0757033	0.69982		0.220902	0.141985		0.127846	0.178835
			0.0755368	0.692864		0.220673	0.246986		0.124304	0.16883
			0.0751153	0.627804		0.220252	0.827404		0.124045	0.139702
			0.0745642	0.621376		0.219989	0.126456		0.123808	0.137712
			0.0737867	0.608334		0.215305	0.520424		0.121485	0.130951
			0.0726529	0.523021		0.213637	0.65988		0.0861946	0.130013
			0.0720652	0.478766		0.212369	0.901238		0.0859046	0.127839
			0.071556	0.468334		0.210908	0.732546		0.0856885	0.126243
			0.0707833	0.467432		0.208882	0.306686		0.0843711	0.118583
			0.0704795	0.450832		0.208786	0.227923		0.0829831	0.115486
			0.0701448	0.444064		0.2068	0.920243		0.076807	0.115264
			0.0692408	0.437296		0.203799	0.618088		0.0757033	0.115041
			0.0687023	0.435857		0.201233	0.295497		0.0755368	0.114877
			0.0680567	0.433558		0.200844	0.5368		0.0751153	0.113182
			0.0673068	0.430987		0.200078	1.29329		0.0745642	0.110678
			0.0671545	0.421879		0.19823	0.265028		0.0737867	0.110359
			0.0656425	0.409967		0.198178	0.658392		0.0680567	0.110242
			0.0651446	0.409464		0.197476	0.603914		0.0673068	0.104683
			0.0634702	0.401303		0.193029	0.575088		0.0671545	0.102767
			0.0629607	0.398128		0.186836	0.389497		0.0656425	0.09704
			0.0618342	0.390141		0.185657	0.328209		0.0651446	0.0872625
			0.0617628	0.38922		0.18098	0.990202		0.06	0.0835433
			0.0609612	0.387126		0.178951	0.602656		0.0599145	0.0821378
			0.0604398	0.386287		0.178937	0.280705		0.0594437	0.080945
			0.0603734	0.377597		0.175954	0.283181		0.0587211	0.0808428
			0.0601552	0.368334		0.175581	0.315329		0.0577531	0.0796098
			0.06	0.367524		0.170586	0.283231		0.0520729	0.076038
			0.0594437	0.364968		0.170168	0.300187		0.0518697	0.0756269
			0.0587211	0.363299		0.166113	0.366883		0.0502005	0.0704094
			0.0577531	0.363052		0.165375	0.251896		0.0490191	0.066162
			0.0572995	0.358887		0.164777	0.24215		0.0476743	0.0616157
			0.0571739	0.355146		0.164536	0.605021		0.0438349	0.0604228
			0.0562751	0.345953		0.163405	0.335287		0.0431688	0.0591665
			0.0562015	0.337068		0.162814	0.71758		0.0429647	0.054834
			0.0546864	0.335237		0.161768	0.829945		0.0422501	0.0530923
			0.0546063	0.332874		0.160742	0.778306		0.0415078	0.0526575
			0.0545817	0.321218		0.152781	0.214739		0.0376213	0.0523297
			0.0539514	0.314157		0.150465	0.480252		0.0371662	0.0472779
			0.0537675	0.304939		0.148688	0.155748		0.0370686	0.0462477
			0.0533608	0.30466		0.147656	0.6652		0.0347659	0.0414715
			0.0520729	0.293896		0.146243	0.700568		0.0326804	0.0393108
			0.0518697	0.293397		0.146118	0.374639		0.0100672	0.0385646
			0.0502005	0.291739		0.145049	0.349951		0.00988227	0.0379998
			0.0490191	0.283794		0.140636	0.453892		0.00934376	0.0293068
			0.0476743	0.27479		0.139683	0.61362		0.00930542	0.0168531
			0.047092	0.269332		0.138395	0.266457		0.00843454	0.0163918
			0.0468387	0.250596		0.128232	0.433217
			0.0467966	0.215269		0.121148	0.354264
			0.0462315	2.39265		0.119597	0.588508
			0.0443276	2.14928		0.118871	0.387661
			0.0438349	2.1438		0.112279	0.511687
			0.0431688	1.77041		0.109656	0.719894
			0.0429647	1.57076		0.108896	0.372928
			0.0422501	1.45108		0.106465	0.480527
			0.0415078	1.40313		0.105207	0.672801
			0.0403919	1.34224		0.105094	0.217964
			0.0396381	1.28211		0.105006	0.969082
			0.0383236	1.26088		0.104131	0.892224
			0.0376213	1.1866		0.10235	0.208368
			0.0371662	1.10861		0.101683	0.258306
			0.0347659	1.10323		0.100032	1.1946
			0.0326804	1.09567		0.0993845	0.248274
			0.0318633	1.04909		0.0981115	0.190201
			0.0308707	1.02401		0.0953082	0.0883954
			0.0289181	1.01425		0.0952926	0.728421
			0.027139	0.986399		0.0946969	0.556736
			0.351968	0.964386		0.0941566	0.735315
			0.288608	0.958573		0.0936078	0.2226
			0.185657	0.953483		0.0918738	0.434265
			0.1592	0.952312		0.0908475	0.0997395
			0.109656	0.948677		0.0898417	0.501704
			0.076807	0.917378		0.0864417	0.390182
			0.0689057	0.909956		0.0804177	0.680258
			0.0599145	0.906744		0.0803576	0.416231
			0.0448498	0.898703		0.0802723	0.331835
			0.0446689	0.88807		0.0800563	0.755408
			0.0400718	0.88088		0.0795567	0.521892
			0.0397434	0.877148		0.0785519	0.424913
			0.0370686	0.866079		0.0783123	0.598868
			0.0310254	0.8659		0.0775937	0.48309
			0.0255909	0.865164		0.0726529	0.385635
			0.0245449	0.855579		0.0720652	0.283116
			0.0238385	0.851183		0.071556	0.417866
			0.0238202	0.850703		0.0707833	0.535073
			0.0235827	0.835923		0.0704795	1.19618
			0.02252	0.823566		0.0701448	0.712483
			0.0212871	0.819354		0.0692408	0.541825
			0.0210532	0.804213		0.0689057	0.518506
			0.0210478	0.795925		0.0687023	0.397294
			0.0201062	0.787657		0.0634702	0.593425
			0.0200519	0.776559		0.0629607	0.52773
			0.0192821	0.769664		0.0618342	0.611454
			0.0190387	0.769606		0.0617628	1.86155
			0.0181619	0.762777		0.0609612	0.819533
			0.0179045	0.762067		0.0604398	0.874577
			0.0175916	0.75259		0.0603734	0.720827
			0.0161049	0.751119		0.0601552	0.766595
			0.0151878	0.750051		0.0572995	0.732479
			0.0150404	0.74263		0.0571739	0.530463
			0.0145461	0.735652		0.0562751	0.824253
			0.014022	0.728914		0.0562015	0.473593
			0.0132858	0.720022		0.0546864	0.370247
			0.0123563	0.717978		0.0546063	0.57301
			0.0114625	0.716786		0.0545817	0.470252
			0.0100672	0.716457		0.0539514	0.430196
			0.00988227	0.7087		0.0537675	0.658645
			0.00934376	0.700857		0.0533608	0.639496
			0.00930542	0.694423		0.047092	0.637553
			0.00843454	0.69198		0.0468387	0.486723
			0.00802149	0.69003		0.0467966	0.8035
			0.00766656	0.687272		0.0462315	0.417491
			0.00721835	0.686777		0.0448498	0.439907
			0.00706395	0.67284		0.0446689	0.433739
			0.00616389	0.665918		0.0443276	0.461357
			0.00599496	0.662081		0.0403919	0.443696
			0.00432655	0.661348		0.0400718	0.315903
			0.511137	0.646103		0.0397434	0.659106
			0.457677	0.6455		0.0396381	0.500996
			0.323083	0.644012		0.0383236	1.69926
			0.316569	0.630625		0.0318633	0.380167
			0.305344	0.627471		0.0310254	0.533062
			0.29457	0.624033		0.0308707	0.401007
			0.292613	0.621416		0.0289181	0.584819
			0.292514	0.617282		0.027139	0.607446
			0.275157	0.587208		0.0255909	0.346199
			0.273509	0.58093		0.0245449	0.382099
			0.272271	0.577405		0.0238385	0.628475
			0.272113	0.55665		0.0238202	0.631492
			0.271246	0.518146		0.0235827	1.78503
			0.265053	1.43039		0.02252	0.517431
			0.263545	1.30783		0.0212871	1.13728
			0.253699	1.23398		0.0210532	0.685064
			0.245259	1.21755		0.0210478	0.73141
			0.241563	1.18874		0.0201062	0.650917
			0.240101	1.18261		0.0200519	0.345726
			0.235814	1.17899		0.0192821	0.520703
			0.219989	1.16844		0.0190387	0.452126
			0.21833	1.14591		0.0181619	1.27004
			0.215761	1.14134		0.0179045	0.29982
			0.213637	1.1174		0.0175916	0.381288
			0.212369	1.09806		0.0161049	0.423511
			0.208882	1.07383		0.0151878	0.487192
			0.203799	1.06298		0.0150404	0.383965
			0.201233	1.05018		0.0145461	0.651926
			0.200844	1.04839		0.014022	0.422083
			0.19823	1.04652		0.0132858	2.26421
			0.198178	1.04612		0.0123563	0.431859
			0.196564	1.03454		0.0114625	0.43492
			0.196455	1.01952		0.00802149	0.291569
			0.193029	1.01115		0.00766656	0.373569
			0.186836	0.999575		0.00721835	0.326756
			0.18098	0.994609		0.00706395	0.632145
			0.178937	0.992613		0.00616389	0.72357
			0.175954	0.990038		0.00599496	0.557212
			0.170168	0.958864		0.00432655	0.421776
			0.169928	0.939523			0.511859
			0.168936	0.92396			0.438408
			0.168228	0.912212			0.671977
			0.167981	0.906851			0.577301
			0.166113	0.898316			0.734088
			0.165375	0.898039			0.542313
			0.164777	0.876825			0.428344
			0.164536	0.868555			0.502664
			0.163405	0.862455			0.337066
			0.161768	0.809004			0.689248
			0.160742	0.794362			0.740131
			0.160579	0.793605			0.453335
			0.159097	0.792596			0.677917
			0.156914	0.788241			0.746079
			0.155249	0.778211			0.808779
			0.152781	0.777546			0.829064
			0.148688	0.767241			0.557691
			0.147656	0.750747
			0.146243	0.749918
			0.145049	0.741133
			0.139683	0.726129
			0.138395	0.704454
			0.128232	0.687455
			0.127846	0.678512
			0.121485	0.674733
			0.338064	0.653995
			0.337452	0.645971
			0.331694	0.642276
			0.310746	0.642219
			0.298255	0.638176
			0.287046	0.635252
			0.280064	0.631091
			0.277553	0.625376
			0.277156	0.621071
			0.276378	0.613099
			0.276231	0.601942
			0.275461	0.594389
			0.274822	0.587176
			0.273848	0.582744
			0.270434	0.578485
			0.270161	0.578443
			0.267529	0.57529
			0.265139	0.572235
			0.262836	0.566439
			0.261079	0.559367
			0.260426	0.549827
			0.254149	0.543359
			0.253074	0.539383
			0.252862	0.537985
			0.252316	0.535167
			0.252005	0.509744
			0.248761	0.499331
			0.244282	0.491494
			0.243781
			0.24205
			0.240957
			0.239978
			0.237867
			0.233965
			0.231507
			0.230794
			0.229265
			0.229255
			0.227903
			0.227561
			0.227174
			0.226614
			0.226232
			0.226078
			0.223309
			0.222401
			0.220902
			0.220673
			0.220252
			0.219804
			0.219403
			0.21671
			0.215305
			0.208786
			0.200078
			0.197476
			0.19742
			0.196577
			0.178951
			0.169841
			0.162814
			0.150465
			0.137332	0.671291
			0.00564801	0.0226651

## Sheet: SuppleFig1
	SuppleFig.1
		Day_1_Red	Day_1_Green	Day_2_Red	Day_2_Green	Day_3_Red	Day_3_Green	Day_4_Red	Day_4_Green	Day_5_Red	Day_5_Green	Day_6_Red	Day_6_Green	Day_1_Red	Day_1_Green	Day_2_Red	Day_2_Green	Day_3_Red	Day_3_Green	Day_4_Red	Day_4_Green	Day_5_Red	Day_5_Green	Day_6_Red	Day_6_Green
		92.469	56.06	202.682	35.19	242.318	20.11	173.736	18.33	147.5	59.72	197.933	14.81	189.104	54.336	244.373	49.408	162.079	56.208	244.97	16.832	172.353	190.472	235.738	40.568
		246.429	60.71	162.194	58.39	228.015	23.43	192.8	13.14	246.254	17.89	243.312	47.92	221.271	43.256	245.712	50.664	241.595	163.024	244.949	23.104	199.313	140.656	247.354	45.168
		45.549	136.81	241.687	48.06	231.7	19.43	117.481	14.81	171.028	14.67	201.613	13.23	245.7	48.264	248.232	73.04	242.647	67.576	231.861	12.072	244.106	77.688	244.273	39.192
		171.565	67.13	232.92	85.8	241.798	15.21	156.83	17.5	239.173	26.67	199.547	18.58	236.726	56.904	216.364	15.032	247.752	86.248	241.441	8.816	249.12	78.168	249.667	45.336
		215.263	61.45	152.825	43.51	242.892	20.15	164.064	50.18	241.297	44.22	186.966	48.99	248.612	63.4	190.838	13.192	248.5	10.616	219.686	68.704	203.417	11.584	220.079	13.688
		167.456	63.29	141.067	48.94	241.761	20.87	141.232	37.93	97.318	11.18	238.711	48	232.153	129.6	250.056	15.112	239.667	14.52	151.713	63.584	202.342	10.528	245.859	13.128
		186.616	70.96	247.493	82.99	240.861	21.94	239.803	46.97	63	22.56	245.604	60.38	251.447	77.824	245.579	46.736	248.882	12	246.141	63	214.548	12.384	249.239	140.736
		190.891	58	243.074	58.68	252.102	20.78	244.101	56.73	231.582	17.03	172.781	65.35	230.062	38.44	165.606	31.88	202.56	7.904	118.622	27.912	235.712	86.304	242.6	116.376
		190.346	57.56	214.118	69.26	250.2	21.05	202.264	61.84	247.852	42.96	141.156	193.56	246.931	50.744	199.628	49.672	244.743	44.976	161.833	34	188.806	116.224	246.119	53.464
		241.148	62.04	237.533	58.13	221.357	95.71	185.083	172.83	247.086	78.64	128.296	51.6	199.705	61.272	247.078	20.888	240.255	47.712	155.736	30.04	239.667	132.088	121.944	44.392
		221.56	63.2	170.527	62.55	246.533	103.67	176.214	95.48	236.02	50.8	224.209	57.21	247.46	95.928	111.014	35.712	247.887	68.2	122.013	22.72	251.624	67.392	194.591	41.456
		236.054	57.14	160.236	38	244.531	75.16	239.273	59.24	243.164	50.36	139.965	53.51	247.227	84	214.25	45	248.151	207.168	244.065	11.128	244.438	68.872	165.878	39.24
		169.871	55	103.409	34.78	244.465	44.19	213.113	57.17	151.787	47.87	174.826	61.3	218.597	86.968	117	33.408	201.972	226.664	226.045	13.088	145.118	40.4	247.846	12.68
		214.857	34.05	132.726	62.33	230.521	15.34	152.014	64.73	207.517	13.1	167.459	42.13	242.618	75.576	233.031	232.864	242.082	58.736	238.129	14.208	248.356	71.368	246.649	10.52
		200.271	46.92	165.731	53.46	189.18	15.25	238.55	60.67	208.094	15.3	213.5	55.71	247.736	75.4	242.889	203.888	241.111	65.216	250.169	21.504	242.151	107.784	246.1	10
		138.481	34.34	244.188	14.78	136.018	11.8	248.339	56.07	149.762	12.5	160.33	43.12	236.171	199.16	244.775	69	250.37	60.592	245.815	97.896	248.892	18.496	241.345	105.792
		247.826	65.87	195.609	13.26	127.508	8.92	247.171	48.86	84.792	56.83	131.032	55.47	149.317	33.168	240.495	108.12	178.753	39.464	228.292	67.504	244.095	13.464	246.991	133.408
		244.646	66.31	244.186	211.96	179.328	11.49	180.391	52.39	247.454	62.46	229.551	39.13	216.109	47.416	241.793	221.656	238.274	22.488	223.575	71.2	246.897	11.496	248.122	68.248
		217.254	61.41	247.216	72.03	248.925	75.37	146.314	49.88	181.931	43.1	223.77	74.6	153.703	40.704	244.545	94.752	166.514	7.888	216.591	16.848	246.747	9.736	247.067	166.264
		236.394	56.67	224.396	52.08	147.183	58.33	241.463	48.66	143.507	49.71	129.955	114.32	239.744	52.72	247.878	80.176	163.397	18.416	174.701	8.6	243.158	49.472	238.396	67
		233.256	66.15	231.783	55.74	234.486	61.81	94.333	50.42	243.418	94.51	190.925	71.38	244.849	84.104	235.833	44	190.204	9.576	190	9.256	241	61.744	211.455	48.36
		247.877	62.77	168.76	43	246.253	55.86	244.635	188.89	249.685	68.89	219.063	18.25	195.75	141	243.087	52.176	229	60.128	179.721	11.72	236.542	54.76	243.475	54.816
		248	64.17	121.87	38.7	104.071	68.12	235.279	235.41	126.663	58.26	115.303	15.38	250.164	65.576	242.647	57.408	247.431	116.688	241.75	20.728	239.338	50.056	249.595	12.216
		245.048	76.39	85.454	109.69	242.73	60.6	174.918	19.8	225.036	65.89	184.296	57.75	246.151	47.016	234.187	36.832	241.058	96.744	159.1	6.96	243.652	43.864	249.32	13.224
		241.814	61.37	225.848	64.56	176.073	40.98	211.357	14.46	173.157	16.86	117.92	53.33	216.394	49.384	226.147	112.232	247.108	49.72	231.653	40.856	233.357	46.4	243.016	56.52
		250.946	56.43	226.591	69.32	247.039	15.32	98.67	18.98	251.023	45	201.036	40.48	236.158	58.664	241.619	51.712	246.984	50.624	226.262	57.2	231.949	53.696	243.976	58.096
		164.279	43.68	235.13	54.35	238.177	36.29	207.339	96.79	247.844	73.21	241.022	55.87	249.545	43.816	251.056	49.528	196.649	39.424	219.83	14.472	246.971	81.6	228.065	61.68
		249.667	108.64	194.897	51.38	212.897	51.18	181.91	55.67	155.369	46.39	210.778	63.97	236.689	46.528	244.604	22.336	235.389	61.776	235.783	9.216	188.385	66.464	188.215	42.224
		195.296	68.15	114.568	32.79	241.492	56.15	240.271	97.08	230.157	50	246.202	50.53	147.673	38.544	194.966	14.344	194.861	53.472	230.619	8.384	234.273	51.272	244.169	49.128
		153.543	34.69	139.954	49.08	240.978	60.99	74.387	25.03	246.713	60.37	234.039	59.8	247.268	49.784	173	52.248	247.595	54.704	244.027	11.888	228.541	19.352	238.606	50.592
		192.492	55.93	115.932	42.19	229.217	54.33	247.225	65.5	251.507	64.78	104.51	33.85	152.596	32.848	143.337	138.976	247.694	49.448	250.517	15.736	247.234	17.528	246.745	46.296
		252.195	57.8	200.024	34.76	245.976	52.74	186.938	52.81	221	60.71	245.077	80.26	102.877	27.448	190.176	101.176	234.116	16.336	224.19	13.792	240.333	17	159.614	43.368
		236.935	58.26	105.273	34.36	243.233	20.58	239.551	64.08	252.019	60.19	237.178	46.89	236.783	70.416	244.756	33.744	197.904	13.696	169.388	39.048	134.861	31.448	113.135	38.592
		194.838	44.71	214.036	40.83	198.493	17.87	206.855	45.39	168.75	46	239.315	68.49	249.175	242.256	252.491	15.016	235.589	16.712	204.763	59.16	120.403	131.552	245.429	247.296
		237.352	54.44	250.838	20.62	250.36	48.2	204.771	45.66	250.69	64.64	177.176	44.12	143.629	181.808	241.791	10.512	163.385	40.12	91.018	84.472	229.479	37	167.238	91.936
		239.115	15.77	238.549	20.44	236.968	55.56	238.105	19.74	245.24	57.02	157.232	27.07	242.394	75.88	251.118	11.872	194.914	23.312	186.25	9.752	246.095	11.176	243.089	16
		244.289	15.42	136.669	8.56	178.259	45.8	247.462	15	222.746	19.68	211.134	5.97	246.626	17.76	245.118	7.584	248.712	14.304	249.517	22.896	250.156	15.832	240.857	15.088
		137.626	15.91	156.917	8.54	121.798	4.94	175.386	20.2	127.632	16.43	192.978	16.3	251.508	41.704	246.725	12.056	246.5	9.064	238.788	10.92	235.345	17.792	243.403	15
		237	19.16	160.385	19.36	199.18	12.62	167.571	22.57	203.566	21.13	250.232	15	143.161	31.448	251.465	20.2	216.299	18.392	250	8.584	238.325	9.192	252.041	13.88
		212.195	17.24	230.746	20.95	247.897	13.08	243.475	12.79	130.728	13.33	69.779	1.95	249.074	24.096	189.518	12.208	249.91	19.104	249.775	10.928	248.622	9.296	247.241	13.792
		253.734	18.06	242.3	21	171.234	16.56	248.038	18.8	142.808	15.58	85.659	4.47	241.472	26.408	240.933	18.488	244.061	23.84	249.352	13.8	215.717	58.432	240.361	16.888
		238.037	22.25	172.759	12.04	243.6	38.22	160.51	25.71	147.661	8.06	100.222	8.78	245.915	12.424	243.072	7.888	247.649	14.232	240.973	13.84	247.273	11.744	249.021	17.528
		119.025	5.57	155.058	14.04	249.697	25.96	249.57	25.58	83.625	2.61	248.356	29.32	247.787	17.48	248.5	12.496	248.5	18.136	250	16.128	246.603	12.296	233.077	11.696
		164.385	23.69	130.315	11.37	171.254	7.97	172	17.11	214.875	17.08	209.935	26.3	125.518	3.568	249.055	10.52	181.083	8	245.213	10.888	242.597	10.968	249.947	14.424
		163.765	12.72	130.906	12.19	168.917	121.04	149.881	64.88	88.343	10.2	203.158	11.58	208.069	20.968	245.365	17.08	245.424	10.184	250.354	17.232	228.931	36.968	247.469	16.2
				239.1	14.72	211.858	13.19	242.504	24.18	229.97	25	177	7.75	235.635	46.768	247.286	55.656	157.125	80.376	248.354	72.712	150.833	47.112	229.365	67.08
				236.568	21.14	243.805	22.41	247.512	18.57	197.088	157.65			241.392	42.376	128.449	39.592	243.391	52.248	129.5	28.432	129.329	38.248	249.115	35.016
						84.956	173.67							81.06	28.4	248.394	53.632	248.206	67.768	245.312	49.624	214.226	188.128	240.455	44.944
														247.13	59.248	233.424	43.392	245.771	94.92	246.623	62.608	247.645	50.32	115.557	32.2
														248.791	80.088	241.047	70.728	243.299	50.808	200.037	56.888	245.042	73.016	240.329	57.368

[truncated: 5 more sheets: SuppleFig2, SuppleFig3, SuppleFig4, SuppleFig5, SuppleFig6]
